# Supplementary material for: De Novo Assembly of Eight Commercial Crossbred Pig Genomes Provides Insights into the Potential Functional Impact of Structural Variation Hotspots
Source: Biomolecules. 2026 Jan 31;16(2):214. doi: 10.3390/biom16020214 (PMC12938368; doi:10.3390/biom16020214)
Supplement: Supplementary file 1 [file biomolecules-16-00214-s001.zip]

Archive with 2 entries (2 files):
- Supplementary Method and Figures S1-S4.pdf
- Supplementary Tables S1-S12.xlsx
