# Supplementary material for: De Novo Assembly of Eight Commercial Crossbred Pig Genomes Provides Insights into the Potential Functional Impact of Structural Variation Hotspots
Source: Biomolecules. 2026 Jan 31;16(2):214. doi: 10.3390/biom16020214 (PMC12938368; doi:10.3390/biom16020214)
Supplement: Supplementary file 1 [file biomolecules-16-00214-s001.zip › Supplementary Tables S1-S12.xlsx]

## Sheet: Table S1
Table S1. The statistics of short- and long-reads sequencing sample.
ID	Sex	Total bases (bp)	Depth (X)	Number of reads	Q20 bases (bp)	Q30 bases (bp)	Q20 rate	Q30 rate	Read1 mean length (bp)	Read2 mean length (bp)	GC content
DLY1	male	66155289096	26.4419	442018322	64732031528	62535369990	0.978486	0.945281	149	149	0.426859
DLY2	female	69412991338	27.744	463532784	67658807146	64881550486	0.974728	0.934718	149	149	0.419164
DLY3	male	143653245684	57.4174	959732044	141308678567	137047980120	0.983679	0.954019	149	149	0.425986
DLY4	male	67413062150	26.9446	450426520	66103555432	64019007424	0.980575	0.949653	149	149	0.425074
DLY5	female	69741045230	27.8751	465880042	68097648514	65033254126	0.976436	0.932496	149	149	0.421449
DLY6	female	64636230488	25.8347	431809538	63448564075	61472033283	0.981625	0.951046	149	149	0.423644
DLY7	female	79256406080	31.6783	529071720	77324528359	74132684384	0.975625	0.935353	149	149	0.420258
DLY8	female	68540536300	27.3953	458195544	66851248031	64044653569	0.975353	0.934405	149	149	0.414636
ID	Sex	Before correction						After correction
		Total bases (bp)	Depth (X)	Mean read length (bp)	Mean read quality	Number of reads	Read length N50 (bp)	Total bases (bp)	Depth (X)	Mean read length (bp)	Mean read quality	Number of reads	Read length N50 (bp)
DLY1	male	74850102000	29.9172	20852.8	12.9	3589445	26987	75222321136	30.0659	20956.5	14.4	3589445	27121
DLY2	female	58282082815	23.295	23912.4	12.6	2437321	30878	58625976990	23.4325	24053.4	13.5	2437321	31058
DLY3	male	95305333433	38.093	7582.5	12.7	12569080	17324	95731055017	38.2632	7616.4	12	12569080	17435
DLY4	male	81950015966	32.755	22230.7	13.2	3686351	27216	82325790996	32.9051	22332.6	15	3686351	27341
DLY5	female	54073347876	21.6128	26682.4	13.1	2026558	33033	54342832966	21.7205	26815.3	14.5	2026558	33193
DLY6	female	66548891023	26.5992	14068.3	13.1	4730419	21240	66819626739	26.7074	14125.5	14.3	4730419	21333
DLY7	female	72915087960	29.1437	21125	12.9	3451602	26354	73332907565	29.3107	21246	14.7	3451602	26503
DLY8	female	61510590614	24.5854	17763.5	12.6	3462747	25522	61867777611	24.7282	17866.7	13.3	3462747	25676

## Sheet: Table S2
Table S2. The genome assembly statistics using Flye.
ID	Assembly length (Gb)	Contig number	Contig N50 (Mb)	Scaffold N50 (Mb)	Largest scaffold length (Mb)
DLY1	2.49672	1665	21.8426	21.8426	80.4907
DLY2	2.48393	1436	28.7587	28.7587	88.0235
DLY3	2.50223	3347	18.2091	18.2091	66.7973
DLY4	2.50852	1646	28.7922	28.7922	80.4345
DLY5	2.49261	1477	24.6243	24.6243	82.8043
DLY6	2.4899	2004	25.177	25.177	101.086
DLY7	2.47651	1324	24.2379	24.2379	101.135
DLY8	2.4711	1395	23.2755	23.2755	91.3364

## Sheet: Table S3
Table S3. Repetitive elements across the 16 haplotype-resolved assemblies of the DLY pigs.
ID	Haplotype	Repeat type	Element count	Total length (bp)	Percentage (%)
DLY1	Hap1	SINEs	1751195	351175709	14.42
DLY1	Hap1	LINEs	940143	511714127	21.01
DLY1	Hap1	LTR	301684	115721442	4.75
DLY1	Hap1	DNA	290460	59786709	2.45
DLY1	Hap1	Unclassified	3137	481428	0.02
DLY1	Hap1	Satellites	8797	13815241	0.57
DLY1	Hap1	Simple repeats	722566	29799604	1.22
DLY1	Hap1	Low complexity	120685	5706035	0.23
DLY1	Hap2	SINEs	1751260	351151281	14.41
DLY1	Hap2	LINEs	940283	511646296	21
DLY1	Hap2	LTR	301564	115642320	4.75
DLY1	Hap2	DNA	290454	59776703	2.45
DLY1	Hap2	Unclassified	3148	484550	0.02
DLY1	Hap2	Satellites	8764	13843871	0.57
DLY1	Hap2	Simple repeats	735745	30304692	1.24
DLY1	Hap2	Low complexity	121737	5759628	0.24
DLY2	Hap1	SINEs	1750978	351066701	14.44
DLY2	Hap1	LINEs	939686	511014965	21.02
DLY2	Hap1	LTR	301642	115476247	4.75
DLY2	Hap1	DNA	290446	59768148	2.46
DLY2	Hap1	Unclassified	3147	483318	0.02
DLY2	Hap1	Satellites	6649	10466505	0.43
DLY2	Hap1	Simple repeats	721159	29542480	1.22
DLY2	Hap1	Low complexity	120375	5765559	0.24
DLY2	Hap2	SINEs	1750802	351026272	14.43
DLY2	Hap2	LINEs	939739	511000530	21.01
DLY2	Hap2	LTR	301581	115483064	4.75
DLY2	Hap2	DNA	290623	59771605	2.46
DLY2	Hap2	Unclassified	3145	484384	0.02
DLY2	Hap2	Satellites	6718	10487447	0.43
DLY2	Hap2	Simple repeats	730264	29933902	1.23
DLY2	Hap2	Low complexity	121270	5798781	0.24
DLY3	Hap1	SINEs	1750288	350929331	14.37
DLY3	Hap1	LINEs	939385	511215921	20.93
DLY3	Hap1	LTR	301452	115536255	4.73
DLY3	Hap1	DNA	290456	59751851	2.45
DLY3	Hap1	Unclassified	3153	484820	0.02
DLY3	Hap1	Satellites	8027	13007574	0.53
DLY3	Hap1	Simple repeats	718179	38421018	1.57
DLY3	Hap1	Low complexity	120348	5741141	0.24
DLY3	Hap2	SINEs	1750119	350904549	14.36
DLY3	Hap2	LINEs	939283	511204843	20.93
DLY3	Hap2	LTR	301552	115562765	4.73
DLY3	Hap2	DNA	290478	59749367	2.45
DLY3	Hap2	Unclassified	3142	483109	0.02
DLY3	Hap2	Satellites	8046	13037406	0.53
DLY3	Hap2	Simple repeats	722293	38713059	1.58
DLY3	Hap2	Low complexity	120883	5711757	0.23
DLY4	Hap1	SINEs	1751116	351101748	14.41
DLY4	Hap1	LINEs	939358	510944905	20.97
DLY4	Hap1	LTR	301634	115638462	4.75
DLY4	Hap1	DNA	290621	59773877	2.45
DLY4	Hap1	Unclassified	3145	483362	0.02
DLY4	Hap1	Satellites	8506	15617841	0.64
DLY4	Hap1	Simple repeats	723556	29837126	1.22
DLY4	Hap1	Low complexity	120612	5711075	0.23
DLY4	Hap2	SINEs	1750958	351059236	14.4
DLY4	Hap2	LINEs	939254	510940571	20.96
DLY4	Hap2	LTR	301668	115625815	4.74
DLY4	Hap2	DNA	290612	59765262	2.45
DLY4	Hap2	Unclassified	3146	483346	0.02
DLY4	Hap2	Satellites	8534	15648783	0.64
DLY4	Hap2	Simple repeats	732666	30210024	1.24
DLY4	Hap2	Low complexity	121392	5744301	0.24
DLY5	Hap1	SINEs	1751261	351135511	14.42
DLY5	Hap1	LINEs	939784	511257120	21
DLY5	Hap1	LTR	301564	115504548	4.74
DLY5	Hap1	DNA	290707	59809198	2.46
DLY5	Hap1	Unclassified	3152	483398	0.02
DLY5	Hap1	Satellites	8073	12798427	0.53
DLY5	Hap1	Simple repeats	724579	29875254	1.23
DLY5	Hap1	Low complexity	120888	5722227	0.24
DLY5	Hap2	SINEs	1751255	351100636	14.42
DLY5	Hap2	LINEs	939839	511212603	21
DLY5	Hap2	LTR	301565	115492168	4.74
DLY5	Hap2	DNA	290572	59784009	2.46
DLY5	Hap2	Unclassified	3155	484309	0.02
DLY5	Hap2	Satellites	8040	12832483	0.53
DLY5	Hap2	Simple repeats	732412	30209484	1.24
DLY5	Hap2	Low complexity	121523	5752200	0.24
DLY6	Hap1	SINEs	1748610	350599101	14.44
DLY6	Hap1	LINEs	937703	509139087	20.97
DLY6	Hap1	LTR	301031	115288384	4.75
DLY6	Hap1	DNA	290216	59725563	2.46
DLY6	Hap1	Unclassified	3144	483500	0.02
DLY6	Hap1	Satellites	8399	12564827	0.52
DLY6	Hap1	Simple repeats	720394	29592926	1.22
DLY6	Hap1	Low complexity	120461	5695521	0.23
DLY6	Hap2	SINEs	1748569	350547704	14.43
DLY6	Hap2	LINEs	937710	509130561	20.96
DLY6	Hap2	LTR	300883	115227156	4.74
DLY6	Hap2	DNA	290255	59717063	2.46
DLY6	Hap2	Unclassified	3146	483803	0.02
DLY6	Hap2	Satellites	8354	12586563	0.52
DLY6	Hap2	Simple repeats	732757	30094508	1.24
DLY6	Hap2	Low complexity	121476	5748092	0.24
DLY7	Hap1	SINEs	1749097	350675503	14.43
DLY7	Hap1	LINEs	938818	509973742	20.99
DLY7	Hap1	LTR	301104	115282912	4.74
DLY7	Hap1	DNA	290254	59753188	2.46
DLY7	Hap1	Unclassified	3167	487188	0.02
DLY7	Hap1	Satellites	7227	10874694	0.45
DLY7	Hap1	Simple repeats	723154	30843732	1.27
DLY7	Hap1	Low complexity	120778	5736920	0.24
DLY7	Hap2	SINEs	1749109	350701923	14.43
DLY7	Hap2	LINEs	938828	509986504	20.99
DLY7	Hap2	LTR	301070	115288337	4.74
DLY7	Hap2	DNA	290397	59748355	2.46
DLY7	Hap2	Unclassified	3167	486719	0.02
DLY7	Hap2	Satellites	7221	10883413	0.45
DLY7	Hap2	Simple repeats	727535	31032548	1.28
DLY7	Hap2	Low complexity	121282	5777706	0.24
DLY8	Hap1	SINEs	1748883	350657581	14.46
DLY8	Hap1	LINEs	937698	509359353	21
DLY8	Hap1	LTR	301094	115275250	4.75
DLY8	Hap1	DNA	290130	59720962	2.46
DLY8	Hap1	Unclassified	3141	484298	0.02
DLY8	Hap1	Satellites	6115	8608895	0.35
DLY8	Hap1	Simple repeats	719595	30081586	1.24
DLY8	Hap1	Low complexity	120318	5688446	0.23
DLY8	Hap2	SINEs	1748951	350630935	14.45
DLY8	Hap2	LINEs	937787	509327679	20.99
DLY8	Hap2	LTR	301003	115264815	4.75
DLY8	Hap2	DNA	290233	59734936	2.46
DLY8	Hap2	Unclassified	3151	484560	0.02
DLY8	Hap2	Satellites	6069	8631235	0.36
DLY8	Hap2	Simple repeats	728812	30463697	1.26
DLY8	Hap2	Low complexity	121369	5736259	0.24
Sscrofa11.1	Primary	SINEs	1772392	355150173	14.2
Sscrofa11.1	Primary	LINEs	957088	525804480	21.02
Sscrofa11.1	Primary	LTR	306909	118057083	4.72
Sscrofa11.1	Primary	DNA	292760	60196032	2.41
Sscrofa11.1	Primary	Unclassified	3158	491308	0.02
Sscrofa11.1	Primary	Satellites	3395	5889555	0.24
Sscrofa11.1	Primary	Simple repeats	753896	30509322	1.22
Sscrofa11.1	Primary	Low complexity	123253	5857985	0.23

## Sheet: Table S4
Table S4. Completeness of the annotated transcriptomes and proteomes.
ID	Transcriptome		Proteins
	Hap1	Hap2	Hap1	Hap2
DLY1	C:96.5%[S:49.6%,D:46.9%],F:1.3%,M:2.2%,n:9226	C:96.3%[S:49.5%,D:46.8%],F:1.4%,M:2.3%,n:9226	C:95.8%[S:49.4%,D:46.4%],F:1.7%,M:2.5%,n:9226	C:95.5%[S:49.2%,D:46.3%],F:1.9%,M:2.7%,n:9226
DLY2	C:96.4%[S:49.5%,D:47.0%],F:1.4%,M:2.2%,n:9226	C:96.3%[S:49.3%,D:46.9%],F:1.5%,M:2.3%,n:9226	C:95.3%[S:49.0%,D:46.3%],F:2.2%,M:2.5%,n:9226	C:95.0%[S:48.7%,D:46.2%],F:2.4%,M:2.7%,n:9226
DLY3	C:96.8%[S:49.7%,D:47.1%],F:1.2%,M:2.1%,n:9226	C:96.6%[S:49.6%,D:47.0%],F:1.2%,M:2.2%,n:9226	C:96.7%[S:49.7%,D:47.1%],F:1.2%,M:2.1%,n:9226	C:96.6%[S:49.5%,D:47.0%],F:1.2%,M:2.2%,n:9226
DLY4	C:96.7%[S:49.6%,D:47.1%],F:1.2%,M:2.1%,n:9226	C:96.6%[S:49.5%,D:47.1%],F:1.2%,M:2.2%,n:9226	C:96.3%[S:49.5%,D:46.8%],F:1.4%,M:2.2%,n:9226	C:96.2%[S:49.4%,D:46.8%],F:1.4%,M:2.3%,n:9226
DLY5	C:96.6%[S:49.5%,D:47.1%],F:1.2%,M:2.2%,n:9226	C:96.5%[S:49.5%,D:47.1%],F:1.3%,M:2.2%,n:9226	C:96.0%[S:49.3%,D:46.7%],F:1.5%,M:2.4%,n:9226	C:95.9%[S:49.3%,D:46.7%],F:1.6%,M:2.5%,n:9226
DLY6	C:96.5%[S:49.5%,D:47.0%],F:1.3%,M:2.1%,n:9226	C:96.4%[S:49.4%,D:47.0%],F:1.4%,M:2.2%,n:9226	C:96.0%[S:49.3%,D:46.7%],F:1.6%,M:2.4%,n:9226	C:95.8%[S:49.1%,D:46.7%],F:1.7%,M:2.4%,n:9226
DLY7	C:96.5%[S:49.5%,D:47.0%],F:1.3%,M:2.2%,n:9226	C:96.4%[S:49.4%,D:47.0%],F:1.3%,M:2.2%,n:9226	C:96.0%[S:49.2%,D:46.8%],F:1.7%,M:2.4%,n:9226	C:95.8%[S:49.1%,D:46.7%],F:1.7%,M:2.5%,n:9226
DLY8	C:95.1%[S:48.7%,D:46.3%],F:2.2%,M:2.7%,n:9226	C:94.9%[S:48.6%,D:46.3%],F:2.3%,M:2.8%,n:9226	C:92.0%[S:47.4%,D:44.6%],F:3.9%,M:4.1%,n:9226	C:91.2%[S:46.7%,D:44.5%],F:4.2%,M:4.6%,n:9226
Sscrofa11.1	C:97.5%[S:48.7%,D:48.8%],F:0.9%,M:1.6%,n:9226		C:97.1%[S:49.5%,D:47.6%],F:1.0%,M:1.9%,n:9226

## Sheet: Table S5
Table S5. Non-redundant SV catalog in DLY pigs.
Chr	Start	End	SV Type	SV Length	SV Genotypes (presence 1; absence 0)
					DLY1	DLY2	DLY3	DLY4	DLY6	DLY5	DLY7	DLY8
1	1	5437	INV	5437	1	1	1	1	1	1	1	1
1	99297	99297	INS	810	0	0	0	0	0	1	0	0
1	119871	119925	DEL	55	1	1	1	1	1	1	0	0
1	130308	130308	INS	308	0	0	0	0	0	1	0	0
1	232451	232451	INS	65	0	1	0	1	1	1	0	0
1	232679	232783	DEL	105	0	0	0	0	0	0	1	0
1	232679	232979	DEL	301	1	0	0	1	0	0	1	0
1	232852	232923	DEL	72	0	0	1	0	0	1	0	1
1	232867	233218	DEL	352	0	0	0	0	1	0	0	0
1	233088	233230	DEL	143	0	0	1	0	0	0	0	1
1	233134	233211	DEL	78	1	0	0	0	0	0	0	0
1	233360	233998	DEL	639	0	1	0	1	1	0	0	0
1	233647	233998	DEL	352	0	0	0	1	0	0	0	0
1	233926	233983	DEL	58	0	0	1	0	0	0	0	0
1	234124	234457	DEL	334	0	1	0	1	1	0	0	0
1	234236	234504	DEL	269	1	0	1	0	0	0	0	1
1	234305	234388	DEL	84	0	0	0	1	0	0	0	0
1	234331	234415	DEL	85	0	0	0	0	0	0	1	0
1	234349	234433	DEL	85	0	0	1	0	0	1	0	0
1	248138	248269	DEL	132	1	1	1	0	0	1	1	1
1	248170	248301	DEL	132	0	1	1	1	0	0	0	1
1	248212	248349	DEL	138	1	0	0	0	1	0	0	0
1	248274	248459	DEL	186	1	0	0	0	0	0	0	0
1	260967	260967	INS	77	0	0	0	1	0	0	0	0
1	261000	261000	INS	88	0	0	0	1	0	0	0	0
1	261012	261084	DEL	73	1	0	0	0	0	0	0	0
1	261058	261058	INS	90	0	1	0	0	1	0	0	0
1	277567	277688	DEL	122	0	0	1	0	0	0	0	0
1	277821	277821	INS	62	1	1	0	1	1	1	0	0
1	277847	277847	INS	122	0	0	1	0	0	0	0	0
1	278204	278204	INS	62	0	0	0	0	1	0	0	0
1	278222	278222	INS	78	1	0	0	0	0	1	0	0
1	302320	302320	INS	65	0	1	0	0	0	0	0	0
1	302324	302395	DEL	72	1	0	0	0	0	0	0	0
1	302360	302360	INS	233	0	1	0	1	1	1	0	0
1	302374	302374	INS	78	0	0	0	0	0	1	0	0
1	302410	302410	INS	96	0	0	0	0	0	1	0	0
1	311573	311573	INS	216	0	0	0	0	0	1	0	0
1	311575	311575	INS	680	1	0	0	0	0	0	0	0
1	311713	311713	INS	142	0	0	1	0	0	0	0	1
1	311760	311760	INS	259	1	0	0	0	0	0	0	0
1	311805	311805	INS	146	0	0	0	0	0	1	0	0
1	311829	311829	INS	81	0	0	0	0	0	0	0	1
1	311845	311845	INS	106	0	0	0	1	1	0	0	0
1	311860	311860	INS	57	0	0	0	0	0	0	0	1
1	311878	311878	INS	214	0	1	0	0	0	0	0	0
1	312004	312004	INS	60	0	0	0	0	0	0	0	1
1	312020	312020	INS	137	0	0	0	0	0	1	0	0
1	323772	323772	INS	86	0	0	0	0	0	0	1	0
1	323799	323799	INS	169	1	0	0	0	0	0	0	1
1	323833	323833	INS	167	0	1	1	0	1	0	1	0
1	323867	323867	INS	252	1	1	0	0	1	0	0	0
1	323875	323875	INS	166	0	1	0	0	1	0	0	0
1	323916	323916	INS	84	0	0	0	1	0	0	0	0
1	323917	323917	INS	251	0	0	1	0	0	0	0	0
1	323948	323948	INS	166	0	1	0	1	1	0	1	0
1	323989	323989	INS	165	0	0	0	0	0	0	1	0
1	323998	323998	INS	84	0	0	0	1	0	0	0	1
1	324054	324054	INS	85	1	0	1	1	0	0	0	0
1	324071	324071	INS	81	0	0	1	0	1	0	0	0
1	324090	324090	INS	84	1	0	0	0	0	0	1	0
1	376973	377184	DEL	212	0	0	0	0	0	1	0	0
1	379479	379479	INS	114	0	1	0	1	1	0	1	1
1	379501	379501	INS	182	1	0	1	0	0	0	0	0
1	379512	379512	INS	292	0	1	0	1	0	0	1	1
1	379519	379519	INS	111	0	0	0	0	0	1	0	0
1	379546	379546	INS	186	0	0	0	0	0	1	0	0
1	379612	379612	INS	101	0	0	0	0	0	1	1	0
1	379617	379617	INS	164	0	1	0	0	0	0	0	0
1	379633	379633	INS	129	0	0	0	0	1	0	0	0
1	392662	392959	DEL	298	1	0	1	1	1	0	1	1
1	392662	392959	DEL	708	1	1	1	0	1	1	0	0
1	392685	393392	DEL	708	0	1	0	0	0	0	0	0
1	393012	393423	DEL	412	1	0	1	0	1	1	0	1
1	393050	393050	INS	79	0	0	0	0	0	1	0	0
1	393180	393238	DEL	59	0	0	0	1	0	0	0	0
1	393298	393382	DEL	85	1	0	0	1	0	0	1	1
1	393312	393369	DEL	58	0	0	0	1	1	0	0	0
1	433766	433844	DEL	79	0	0	1	0	0	1	0	0
1	433797	433875	DEL	79	0	0	0	0	0	1	0	0
1	433806	434020	DEL	215	1	1	0	1	1	0	0	0
1	433816	433875	DEL	60	0	0	0	0	0	1	0	1
1	433923	434020	DEL	98	0	0	1	0	0	1	0	1
1	433942	434020	DEL	79	0	0	0	0	0	1	0	0
1	433961	434020	DEL	60	0	0	1	0	0	0	0	0
1	433983	433983	INS	52	1	1	0	1	1	0	1	0
1	434035	434035	INS	56	0	0	0	0	0	0	0	1
1	437433	437561	DEL	129	0	1	1	0	0	1	0	1
1	437439	437594	DEL	156	0	0	0	0	0	0	1	0
1	437440	437713	DEL	274	0	0	0	0	0	1	0	0
1	437753	442319	DEL	4567	0	0	0	0	0	1	0	0
1	437802	438049	DEL	248	0	0	0	0	0	1	0	0
1	438245	438574	DEL	330	0	0	0	0	0	1	0	0
1	438324	438530	DEL	207	0	0	0	0	1	0	0	0
1	438619	440632	DEL	2014	1	0	0	0	0	0	0	0
1	439652	440017	DEL	366	0	0	0	0	0	1	0	0
1	439675	439911	DEL	237	0	0	0	0	1	0	0	0
1	439928	440748	DEL	821	0	0	0	0	1	0	0	0
1	440374	440614	DEL	241	0	0	0	0	0	0	1	0
1	440455	440810	DEL	356	1	0	0	0	0	0	0	0
1	440473	440619	DEL	147	0	0	0	0	0	1	0	0
1	440762	440844	DEL	83	0	0	0	0	0	1	0	0
1	440772	442352	DEL	1581	1	0	0	0	0	1	0	0
1	440940	441037	DEL	98	1	0	0	0	0	0	0	0
1	440973	441056	DEL	84	0	0	0	0	1	0	0	0
1	441199	441368	DEL	170	0	0	0	0	1	0	0	0
1	441849	442309	DEL	461	0	1	0	0	1	0	0	0
1	441857	442135	DEL	279	0	0	0	0	0	0	1	0
1	442056	442390	DEL	335	0	0	0	0	0	0	0	1
1	442205	442376	DEL	172	1	0	0	0	0	0	0	0
1	442258	442317	DEL	60	1	0	0	0	0	0	0	1
1	442363	442423	DEL	61	0	1	0	0	0	0	0	0
1	442454	442652	DEL	199	1	0	0	0	0	0	0	0
1	442455	442584	DEL	130	1	1	0	0	0	0	1	1
1	442484	442584	DEL	101	0	1	0	0	1	0	0	0
1	442511	442584	DEL	74	0	0	0	0	0	1	0	0
1	442563	442563	INS	64	0	0	0	1	0	0	1	0
1	442651	442651	INS	66	0	0	0	0	1	0	0	0
1	456030	456092	DEL	63	1	1	1	1	1	1	0	1
1	457213	457368	DEL	156	0	0	0	0	0	1	0	0
1	457293	457347	DEL	55	0	0	0	0	1	0	0	0
1	457664	457664	INS	94	0	0	0	0	0	0	0	1
1	457701	457701	INS	74	0	0	0	1	0	0	0	0
1	457754	457754	INS	189	1	0	0	0	0	0	0	0
1	457787	457787	INS	99	0	0	0	0	0	0	0	1
1	457805	457805	INS	140	1	0	0	0	0	0	0	0
1	457858	457858	INS	51	0	0	0	1	0	0	1	0
1	457930	457930	INS	51	0	0	0	1	0	0	1	0
1	457947	457947	INS	76	0	0	0	0	0	0	0	1
1	458007	458007	INS	51	0	0	0	1	0	0	1	1
1	461034	461034	INS	1367	1	0	1	0	0	1	0	0
1	480680	481063	DEL	384	0	1	0	0	0	0	0	0
1	480684	485074	DEL	4391	0	1	1	1	1	0	0	1
1	486814	486814	INS	285	1	1	0	1	1	0	1	1
1	498108	498928	DEL	821	0	1	0	1	1	0	0	0
1	498118	498187	DEL	70	0	0	0	0	1	0	0	1
1	498140	498215	DEL	76	0	0	0	0	0	1	0	0
1	498298	498365	DEL	68	0	0	0	1	0	0	1	1
1	498414	498865	DEL	452	0	0	1	0	0	1	0	0
1	498433	498695	DEL	263	0	0	0	0	0	0	0	1
1	498441	498611	DEL	171	0	0	0	0	0	0	1	0
1	498533	498598	DEL	66	0	0	0	1	0	0	0	1
1	498656	498927	DEL	272	1	1	0	1	1	0	1	1
1	498782	498782	INS	193	0	0	0	0	0	1	0	0
1	498790	498873	DEL	84	0	0	0	0	0	0	0	1
1	498875	498927	DEL	53	0	1	0	1	0	0	1	1
1	499015	499110	DEL	96	0	0	0	0	0	1	0	0
1	499047	499227	DEL	181	0	1	0	0	1	0	0	0
1	499052	499052	INS	140	0	0	0	0	0	1	0	0
1	499109	499109	INS	54	0	0	0	0	0	1	0	0
1	499111	499111	INS	255	0	0	0	0	0	1	0	0
1	499113	499113	INS	172	0	0	0	0	0	1	0	0
1	499172	499292	DEL	121	1	0	0	0	0	0	0	0
1	499372	499422	DEL	51	1	0	0	0	0	0	0	0
1	517015	517015	INS	100	1	1	1	1	1	0	0	1
1	517033	517033	INS	94	1	0	0	0	0	0	1	0
1	525337	525554	DEL	218	1	0	0	0	0	0	0	0
1	525594	525594	INS	365	0	0	1	0	0	1	0	0
1	531571	532727	DEL	1157	0	0	1	0	0	1	0	0
1	533914	534061	DEL	148	1	1	1	1	1	1	1	1
1	533939	534055	DEL	117	1	1	1	1	1	0	1	1
1	588198	588280	DEL	83	1	1	1	1	1	0	1	1
1	588250	588331	DEL	82	0	1	0	0	0	0	0	0
1	588270	588351	DEL	82	0	0	0	0	0	0	1	0
1	588305	588386	DEL	82	0	0	0	0	0	0	0	1
1	604655	604655	INS	290	1	1	0	1	1	0	0	0
1	622068	622148	DEL	81	0	0	1	0	0	1	0	0
1	626154	626229	DEL	76	1	1	0	1	1	0	0	0
1	632074	632197	DEL	124	0	0	0	0	0	1	0	0
1	632165	632288	DEL	124	1	1	1	1	1	1	0	0
1	655931	655931	INS	197	0	0	0	0	0	1	0	0
1	657396	657396	INS	128	1	0	1	0	1	1	1	0
1	657398	657398	INS	119	1	0	0	0	0	0	0	0
1	657417	657417	INS	80	0	0	0	0	1	0	0	1
1	657422	657422	INS	120	0	1	1	1	0	0	0	1
1	670901	670999	DEL	99	1	0	0	0	0	0	0	0
1	670923	670999	DEL	77	0	1	0	0	0	0	0	0
1	670971	670971	INS	397	0	0	0	0	0	0	1	0
1	671000	671000	INS	519	0	1	0	0	0	0	0	0
1	671016	671016	INS	332	0	0	0	1	1	0	0	0
1	671065	671132	DEL	68	0	0	0	0	1	0	0	0
1	671104	671104	INS	439	1	0	0	0	0	0	1	0
1	671105	671105	INS	125	0	0	1	0	0	0	0	0
1	671106	671106	INS	299	0	0	0	0	0	0	0	1
1	671213	671213	INS	77	1	0	0	0	0	0	0	0
1	671273	671273	INS	69	0	0	0	0	0	0	0	1
1	671339	671339	INS	112	0	0	0	0	0	1	0	0
1	671362	671362	INS	114	0	0	0	1	1	0	1	0
1	671378	671378	INS	53	0	0	1	0	0	0	0	0
1	678697	678753	DEL	57	0	0	0	1	0	0	0	0
1	678714	678768	DEL	55	0	0	0	0	0	0	1	0
1	678755	678807	DEL	53	0	0	1	0	0	0	0	0
1	678840	678895	DEL	56	0	0	0	0	0	0	1	1
1	678966	679278	DEL	313	1	1	1	1	1	0	1	1
1	679027	679259	DEL	233	0	0	0	0	0	1	0	0
1	701694	701694	INS	180	0	0	0	0	0	1	0	0
1	701698	701698	INS	252	1	1	1	1	0	0	1	1
1	701727	701977	DEL	251	0	0	0	0	0	1	0	0
1	701774	701774	INS	185	0	0	0	0	1	0	0	0
1	704463	705013	DEL	551	0	0	0	0	0	1	0	0
1	705176	705234	DEL	59	1	1	1	1	1	1	0	0
1	804796	804897	DEL	102	0	0	0	1	0	0	0	0
1	804798	804857	DEL	60	0	0	0	0	1	0	0	0
1	804822	805141	DEL	320	0	0	1	0	0	0	0	0
1	804824	805007	DEL	184	1	1	0	0	0	0	1	0
1	804906	804965	DEL	60	0	0	0	0	1	0	0	0
1	804909	805129	DEL	221	0	0	0	0	1	0	0	0
1	804919	804979	DEL	61	0	0	0	0	1	0	0	0
1	804935	805099	DEL	165	0	0	1	0	0	0	0	0
1	804958	805141	DEL	184	0	0	0	0	0	0	0	1
1	805035	805136	DEL	102	0	1	0	0	0	0	0	0
1	805044	805161	DEL	118	1	0	0	0	0	0	1	0
1	805077	805177	DEL	101	0	0	0	0	0	0	0	1
1	805120	805182	DEL	63	0	0	0	0	1	0	0	0
1	810801	810801	INS	109	1	0	1	1	1	1	0	0
1	837206	837206	INS	51	0	0	0	0	0	1	0	0
1	864739	864739	INS	608	1	0	0	0	0	1	0	0
1	864801	864801	INS	94	0	0	0	0	1	0	1	0
1	879059	879059	INS	60	1	0	0	0	0	0	0	0
1	879687	879687	INS	250	1	0	0	0	0	0	0	0
1	880039	880039	INS	96	1	0	0	0	0	0	0	0
1	886372	886456	DEL	85	0	0	0	0	0	1	0	0
1	911325	911325	INS	296	0	0	0	0	0	1	0	0
1	954080	954080	INS	96	1	0	0	0	1	0	0	0
1	954098	954098	INS	70	0	1	0	0	0	0	0	0
1	954100	954100	INS	104	1	0	0	0	0	0	1	1
1	954138	954138	INS	87	0	1	1	1	0	0	0	1
1	954170	954170	INS	101	0	0	0	0	0	0	1	0
1	954284	954284	INS	331	1	0	0	0	0	0	0	0
1	967771	967771	INS	354	0	0	1	0	0	1	0	0
1	967787	967870	DEL	84	0	1	1	0	0	0	1	1
1	967817	967870	DEL	54	1	0	0	1	1	0	0	0
1	968102	968151	DEL	50	0	0	0	0	0	1	0	0
1	968128	968128	INS	106	0	0	1	0	0	1	0	0
1	968258	968258	INS	144	0	0	1	0	0	0	0	0
1	973836	973911	DEL	76	0	0	1	0	0	1	0	0
1	1001927	1002573	DEL	647	0	0	1	0	0	0	0	0
1	1001929	1002919	DEL	991	0	0	0	0	0	1	0	0
1	1001955	1002137	DEL	183	1	0	1	0	0	1	0	0
1	1002019	1002019	INS	51	0	0	0	0	1	0	0	0
1	1002052	1002137	DEL	86	0	0	0	0	0	0	1	0
1	1002126	1002211	DEL	86	0	0	0	1	0	0	0	0
1	1002210	1002573	DEL	364	0	0	0	0	0	0	1	0
1	1002236	1002871	DEL	636	0	0	0	0	0	1	0	0
1	1002286	1002361	DEL	76	0	0	0	1	0	0	0	0
1	1002310	1002573	DEL	264	1	0	0	0	0	0	0	0
1	1002313	1002724	DEL	412	0	0	0	0	0	0	1	0
1	1002437	1002591	DEL	155	0	1	0	0	0	0	0	0
1	1002463	1002547	DEL	85	0	0	0	0	1	0	0	0
1	1002476	1002985	DEL	510	0	0	0	0	0	0	1	0
1	1002484	1002545	DEL	62	0	0	0	1	0	0	0	0
1	1002488	1002597	DEL	110	0	0	1	0	0	0	0	0
1	1002747	1002945	DEL	199	0	0	0	1	0	0	0	0
1	1002749	1002895	DEL	147	1	0	0	0	0	0	0	0
1	1002795	1002845	DEL	51	0	0	0	1	0	0	0	0
1	1002818	1003148	DEL	331	0	0	0	0	0	0	1	0
1	1003074	1004266	DEL	1193	1	0	0	0	0	0	0	0
1	1003081	1003537	DEL	457	0	0	0	0	1	0	0	0
1	1003094	1003281	DEL	188	0	1	0	0	0	0	0	0
1	1003144	1003913	DEL	770	0	0	1	0	0	0	0	0
1	1003170	1003281	DEL	112	0	0	0	1	0	0	0	0
1	1003200	1003738	DEL	539	0	0	1	0	0	0	0	0
1	1003240	1003297	DEL	58	0	0	0	0	0	1	0	0
1	1003244	1004717	DEL	1474	1	0	0	0	0	0	0	0
1	1003398	1003729	DEL	332	0	0	0	0	1	0	0	0
1	1003402	1003475	DEL	74	0	1	0	0	0	0	0	0
1	1003406	1003835	DEL	430	0	1	0	1	0	0	0	0
1	1003684	1004009	DEL	326	0	1	0	0	1	0	1	0
1	1003710	1003759	DEL	50	0	0	0	0	1	0	0	0
1	1003862	1004009	DEL	148	0	0	0	0	1	0	0	0
1	1003914	1004009	DEL	96	0	0	0	0	0	0	1	0
1	1003938	1004163	DEL	226	0	0	0	0	0	1	0	0
1	1004034	1005300	DEL	1267	0	0	1	0	0	1	0	0
1	1004312	1005300	DEL	989	0	0	1	0	0	0	0	0
1	1004389	1004670	DEL	282	1	0	0	0	0	0	0	0
1	1004443	1004568	DEL	126	0	1	0	0	0	0	0	0
1	1004542	1004717	DEL	176	0	0	0	0	0	0	1	0
1	1004569	1004771	DEL	203	0	0	0	0	1	0	0	0
1	1004591	1004717	DEL	127	0	0	0	0	0	0	1	0
1	1004593	1004899	DEL	307	0	0	0	1	0	0	1	0
1	1004618	1004823	DEL	206	0	0	0	1	0	0	0	0
1	1004822	1004975	DEL	154	0	0	0	0	0	0	1	0
1	1004945	1005042	DEL	98	0	0	0	1	1	0	0	0
1	1004980	1005126	DEL	147	1	0	0	0	0	0	0	0
1	1004985	1005048	DEL	64	0	0	0	0	0	0	1	0
1	1005191	1005240	DEL	50	0	1	0	0	0	0	0	0
1	1005250	1005473	DEL	224	0	0	0	0	0	1	0	0
1	1005329	1005429	DEL	101	1	0	0	0	0	0	0	0
1	1013561	1013653	DEL	93	0	0	1	0	0	1	0	0
1	1013578	1013578	INS	125	0	0	0	0	0	1	0	0
1	1065473	1065554	DEL	82	0	0	1	0	0	1	0	0
1	1065491	1065572	DEL	82	0	0	0	0	0	1	0	0
1	1065510	1065592	DEL	83	0	0	1	0	0	0	0	0
1	1080913	1081229	DEL	317	1	0	0	0	0	0	0	0
1	1080935	1081163	DEL	229	0	0	0	0	0	1	0	0
1	1081066	1081477	DEL	412	0	0	0	0	0	1	0	0
1	1081244	1081538	DEL	295	0	0	1	0	0	0	0	0
1	1081247	1081477	DEL	231	0	0	1	0	0	0	0	0
1	1081281	1081281	INS	487	0	1	0	1	0	0	0	0
1	1082350	1082350	INS	285	1	0	0	0	0	0	0	0
1	1083905	1083905	INS	121	1	0	1	0	0	1	0	0
1	1109071	1109071	INS	117	0	0	0	0	0	0	1	0
1	1109080	1109080	INS	92	1	1	1	1	1	1	1	0
1	1109097	1109097	INS	98	0	0	0	0	0	0	0	1
1	1136857	1136941	DEL	85	1	1	0	1	1	0	1	1
1	1157419	1157419	INS	159	0	0	1	0	0	1	0	0
1	1159001	1159591	DEL	591	1	0	1	0	0	1	0	1
1	1159015	1159460	DEL	446	0	0	0	0	0	1	0	0
1	1159121	1159711	DEL	591	0	0	1	0	0	0	0	0
1	1159265	1159707	DEL	443	0	0	0	0	0	0	0	1
1	1159469	1159623	DEL	155	0	0	0	0	0	0	0	1
1	1179869	1179949	DEL	81	0	1	0	1	1	0	0	0
1	1187254	1187254	INS	763	0	1	0	1	1	1	0	0
1	1208657	1208657	INS	88	0	0	0	0	1	0	0	0
1	1208663	1208663	INS	245	0	0	0	0	0	0	0	1
1	1208672	1208672	INS	894	0	1	1	1	1	1	0	1
1	1208692	1208692	INS	505	0	0	0	0	0	0	0	1
1	1208692	1208692	INS	505	0	0	0	0	1	0	0	0
1	1208762	1208762	INS	346	0	0	0	0	0	1	0	0
1	1211580	1212143	DEL	564	0	1	1	1	1	1	0	1
1	1217523	1217613	DEL	91	0	1	1	1	1	1	0	1
1	1221320	1221376	DEL	57	0	0	0	0	0	1	0	0
1	1243888	1246946	DEL	3059	0	0	0	0	0	1	0	0
1	1289747	1289747	INS	656	0	0	0	0	0	1	0	0
1	1290790	1290790	INS	152	0	0	0	0	0	1	0	0
1	1290795	1290795	INS	1116	0	0	0	0	0	1	0	0
1	1290913	1290913	INS	156	0	0	0	0	0	1	0	0
1	1290943	1290943	INS	922	0	0	0	0	0	1	0	0
1	1291014	1291014	INS	59	0	0	0	0	0	1	0	0
1	1291071	1291224	DEL	154	0	0	0	1	0	0	0	0
1	1291124	1291249	DEL	126	0	0	0	0	1	0	0	0
1	1291158	1291249	DEL	92	0	1	0	0	0	0	0	0
1	1291186	1291248	DEL	63	0	1	0	0	0	0	0	0
1	1291201	1291201	INS	242	0	0	0	0	0	1	0	0
1	1291377	1291437	DEL	61	0	0	0	1	0	0	0	0
1	1291481	1291481	INS	206	0	0	0	0	0	1	0	0
1	1302074	1302720	DEL	647	0	1	0	1	1	1	0	0
1	1302228	1302724	DEL	497	0	0	0	0	1	0	0	0
1	1345692	1345745	DEL	54	0	0	0	0	1	0	1	0
1	1369161	1369161	INS	236	1	1	1	1	1	0	1	1
1	1369262	1369262	INS	238	0	0	0	1	0	0	0	1
1	1369313	1369313	INS	236	0	0	0	0	0	0	1	0
1	1369364	1369364	INS	234	1	0	0	0	0	0	0	0
1	1369487	1369487	INS	243	0	0	0	0	1	1	0	0
1	1437869	1437869	INS	186	0	0	0	0	1	0	0	0
1	1437873	1437873	INS	239	1	1	0	1	1	0	0	0
1	1437901	1437901	INS	479	1	0	1	1	1	1	1	1
1	1437959	1437959	INS	80	0	1	0	0	0	0	0	0
1	1437959	1437959	INS	80	0	0	0	0	0	1	0	0
1	1437970	1437970	INS	472	0	0	0	0	1	0	0	0
1	1438002	1438002	INS	241	0	0	1	0	0	0	0	0
1	1465801	1465801	INS	82	0	0	0	0	0	0	0	1
1	1465814	1465814	INS	55	0	0	1	0	0	1	1	0
1	1467393	1467604	DEL	212	0	0	1	0	0	1	1	0
1	1518407	1518407	INS	70	0	1	0	0	1	0	0	0
1	1518488	1518488	INS	70	1	0	0	1	0	1	0	1
1	1518518	1518597	DEL	80	0	0	0	0	0	0	1	0
1	1518598	1518598	INS	77	0	0	0	0	1	0	1	0
1	1518619	1518619	INS	80	0	1	1	1	0	0	0	1
1	1518706	1518706	INS	50	1	0	0	0	0	0	0	0
1	1597785	1597838	DEL	54	0	0	1	0	0	1	0	0
1	1614803	1614803	INS	296	0	1	1	1	1	1	1	0
1	1651981	1652101	DEL	121	0	0	1	0	0	1	1	0
1	1655388	1657277	DEL	1890	0	1	0	1	1	0	0	0
1	1684414	1684414	INS	298	0	0	0	1	0	0	0	0
1	1686898	1686898	INS	104	0	1	0	0	0	0	0	0
1	1686934	1686934	INS	74	0	1	0	0	0	0	0	0
1	1686936	1686936	INS	163	1	0	0	0	0	0	0	0
1	1686956	1686956	INS	264	0	1	0	1	1	0	0	0
1	1687002	1687002	INS	102	0	0	0	0	0	1	0	0
1	1687049	1687049	INS	84	0	0	0	0	0	0	1	0
1	1687089	1687153	DEL	65	0	0	1	0	0	0	0	0
1	1687093	1687093	INS	86	0	0	1	0	0	0	0	0
1	1687559	1687559	INS	76	0	0	0	0	0	1	0	0
1	1687576	1687576	INS	94	0	0	0	0	0	1	0	0
1	1688771	1688771	INS	280	1	0	0	0	0	1	0	0
1	1712265	1712265	INS	274	0	0	1	0	0	1	1	0
1	1714773	1714773	INS	342	0	0	0	0	0	1	0	0
1	1714808	1714808	INS	183	0	0	1	0	0	1	1	0
1	1714851	1714851	INS	132	1	0	0	0	0	0	0	0
1	1714866	1714866	INS	498	0	0	0	0	0	1	0	0
1	1714883	1714883	INS	85	0	1	1	1	1	0	0	1
1	1714930	1714930	INS	85	0	0	0	0	1	0	0	0
1	1714951	1714951	INS	86	0	1	1	0	0	0	0	0
1	1741309	1741380	DEL	72	0	0	1	0	0	0	0	1
1	1741343	1741451	DEL	109	1	1	0	1	0	0	0	0
1	1741390	1741449	DEL	60	0	1	0	1	0	0	0	0
1	1741401	1741401	INS	119	0	0	0	0	0	1	0	0
1	1741479	1741479	INS	96	0	0	0	0	0	1	0	0
1	1741519	1741576	DEL	58	0	1	0	1	0	0	0	0
1	1779043	1779043	INS	3812	1	0	0	0	0	0	0	0
1	1810464	1810464	INS	104	1	1	0	1	1	0	1	0
1	1810487	1810487	INS	106	0	0	0	0	1	0	0	1
1	1810511	1810511	INS	104	0	1	0	0	0	0	0	0
1	1820563	1820854	DEL	292	1	1	0	1	1	0	1	1
1	1826770	1826842	DEL	73	1	1	1	1	1	1	1	1
1	1840066	1840066	INS	80	0	0	1	0	0	0	0	1
1	1842605	1842911	DEL	307	0	0	1	0	0	0	0	1
1	1860220	1860220	INS	108	0	0	0	0	0	0	0	1
1	1860221	1860332	DEL	112	0	1	1	1	1	1	1	0
1	1860261	1860261	INS	111	0	0	1	0	0	0	0	0
1	1885706	1885706	INS	84	1	1	0	1	1	0	1	1
1	1885951	1886103	DEL	153	1	1	0	1	1	0	1	1
1	1885997	1885997	INS	88	0	0	0	0	0	0	0	1
1	1886004	1886004	INS	63	1	1	1	0	1	1	1	0
1	1886023	1886023	INS	83	0	0	0	1	0	0	0	0
1	1887086	1887086	INS	67	0	0	0	0	0	1	0	0
1	1887136	1887136	INS	66	0	0	0	0	0	1	0	0
1	1902742	1903040	DEL	299	0	1	1	1	1	1	1	1
1	1905900	1905900	INS	78	0	1	1	1	0	1	1	0
1	1905935	1905935	INS	63	0	1	0	0	1	0	0	1
1	1905941	1905941	INS	50	0	1	0	0	0	0	0	0
1	1944063	1944063	INS	58	0	0	0	0	0	1	0	0
1	1945532	1945532	INS	424	0	0	0	0	0	1	0	0
1	1945651	1945651	INS	76	0	1	1	1	1	1	1	1
1	1945658	1945658	INS	162	0	0	0	0	0	1	0	0
1	1945721	1945721	INS	126	0	0	0	0	0	1	0	0
1	1945760	1945760	INS	63	0	1	0	0	0	0	0	0
1	1945780	1945839	DEL	60	0	0	1	0	0	0	0	0
1	1957061	1957061	INS	274	0	0	0	0	0	1	0	0
1	1963024	1963329	DEL	306	0	0	0	0	0	1	0	0
1	1968009	1968009	INS	336	0	0	1	0	0	1	1	1
1	1968163	1968237	DEL	75	0	1	1	1	1	0	0	0
1	1979042	1979042	INS	1386	0	0	0	0	0	1	0	0
1	1979463	1979512	DEL	50	0	0	1	0	0	1	1	1
1	1985710	1985710	INS	151	0	1	1	1	1	1	1	1
1	1988162	1988162	INS	71	1	0	0	0	0	0	0	0
1	1988206	1988206	INS	72	1	1	0	1	1	0	1	1
1	1988229	1988229	INS	73	0	0	0	1	0	0	1	0
1	1988250	1988250	INS	76	0	1	0	1	0	0	0	0
1	2009607	2009607	INS	114	1	1	0	1	1	1	1	1
1	2041450	2041450	INS	211	0	0	0	0	0	1	0	0
1	2041494	2041494	INS	86	1	0	0	0	0	0	0	0
1	2042003	2042003	INS	50	0	0	1	0	0	0	0	0
1	2042031	2042031	INS	50	0	0	1	0	0	0	0	0
1	2042049	2042049	INS	50	1	0	1	0	0	0	0	0
1	2053914	2054737	DEL	824	0	0	0	0	0	1	0	0
1	2061350	2061350	INS	217	0	0	1	0	0	1	0	0
1	2078237	2078237	INS	229	1	0	0	0	0	0	0	0
1	2147541	2148260	DEL	720	1	1	0	1	1	0	1	1
1	2147788	2148215	DEL	428	0	0	0	0	0	1	1	0
1	2147908	2148334	DEL	427	0	0	0	0	0	0	0	1
1	2148072	2148498	DEL	427	0	0	0	0	0	1	0	0
1	2148174	2148601	DEL	428	0	0	1	0	0	1	1	0
1	2157016	2157304	DEL	289	1	0	0	0	0	1	0	0
1	2163100	2163100	INS	78	1	1	1	1	1	0	1	1
1	2165975	2165975	INS	306	1	1	0	1	1	0	1	1
1	2175815	2175874	DEL	60	1	0	0	0	0	0	0	0
1	2175833	2175889	DEL	57	1	0	0	0	0	0	0	0
1	2187469	2187469	INS	61	0	0	1	0	0	1	1	1
1	2194147	2194245	DEL	99	0	0	1	0	0	1	1	1
1	2194200	2194298	DEL	99	0	0	1	0	0	0	0	0
1	2197002	2197002	INS	101	0	0	1	0	0	0	1	1
1	2197004	2197004	INS	618	0	0	0	0	0	1	0	0
1	2197039	2197039	INS	101	0	0	0	0	0	1	0	0
1	2197040	2197139	DEL	100	1	0	0	0	0	0	0	0
1	2197065	2197065	INS	457	0	0	0	0	0	1	0	0
1	2197115	2197115	INS	128	0	0	0	0	0	1	0	0
1	2207134	2207213	DEL	80	0	0	0	0	0	1	1	1
1	2207163	2207241	DEL	79	0	0	0	0	0	0	1	1
1	2207184	2207261	DEL	78	0	0	1	0	0	1	0	0
1	2215290	2215799	DEL	510	1	0	0	0	0	0	0	0
1	2231020	2231020	INS	827	0	0	1	0	0	0	0	0
1	2231020	2231020	INS	141	0	0	1	0	0	1	0	0
1	2231060	2231060	INS	421	0	0	0	0	0	0	0	1
1	2231140	2231140	INS	1391	0	0	0	0	0	0	1	1
1	2231199	2231199	INS	142	0	0	0	0	0	1	0	0
1	2231207	2231207	INS	1059	0	0	0	0	0	1	0	0
1	2231268	2231268	INS	212	0	0	0	0	0	0	1	0
1	2231327	2231327	INS	71	0	0	0	0	0	1	0	0
1	2231337	2231337	INS	1481	0	0	0	0	0	0	1	0
1	2231337	2231337	INS	1481	0	0	0	0	0	0	0	1
1	2231377	2231446	DEL	70	0	0	0	1	0	0	1	1
1	2231395	2231464	DEL	70	1	1	0	0	1	0	0	0
1	2231567	2231567	INS	70	0	0	1	0	0	0	0	0
1	2234107	2234450	DEL	344	1	0	0	0	0	0	0	0
1	2234754	2234827	DEL	74	1	0	1	0	0	1	1	1
1	2264340	2264340	INS	115	0	1	0	0	1	0	0	1
1	2264360	2264634	DEL	275	1	0	0	0	0	0	0	0
1	2264403	2264403	INS	55	0	0	0	0	0	0	0	1
1	2264452	2264452	INS	69	0	0	0	0	0	0	1	0
1	2264456	2264456	INS	273	0	0	1	0	0	1	0	0
1	2264483	2264483	INS	89	0	0	0	1	1	0	0	0
1	2264518	2264518	INS	94	0	1	0	0	0	0	0	0
1	2264524	2264524	INS	65	0	0	0	0	0	0	0	1
1	2264549	2264549	INS	266	0	0	0	0	0	0	1	0
1	2264552	2264552	INS	344	0	0	0	0	0	0	1	0
1	2264560	2264560	INS	121	0	0	0	0	0	0	0	1
1	2264576	2264576	INS	89	0	0	1	0	0	1	0	0
1	2264625	2264625	INS	124	0	0	0	0	0	0	0	1
1	2264630	2264630	INS	299	0	0	0	0	0	1	0	0
1	2274048	2274105	DEL	58	0	0	0	0	0	0	1	1
1	2274054	2274293	DEL	240	1	0	0	0	0	0	0	0
1	2274062	2274121	DEL	60	1	1	0	1	0	0	0	0
1	2274077	2274134	DEL	58	0	0	0	0	1	0	0	0
1	2274122	2274184	DEL	63	1	0	0	0	0	0	0	0
1	2282249	2282249	INS	59	1	0	1	0	0	1	1	1
1	2306307	2306391	DEL	85	1	0	0	0	0	0	0	0
1	2306620	2307093	DEL	474	1	0	0	0	0	0	0	0
1	2306731	2307253	DEL	523	1	0	0	0	0	0	0	0
1	2306911	2307134	DEL	224	1	0	0	0	0	0	0	0
1	2319203	2319203	INS	602	1	0	0	0	0	0	0	0
1	2352604	2352604	INS	2702	1	0	0	0	0	0	0	0
1	2352607	2352607	INS	4075	0	0	1	0	0	1	1	1
1	2434916	2435001	DEL	86	1	0	0	0	0	0	0	0
1	2501369	2501369	INS	75	1	1	1	1	1	1	1	1
1	2508391	2508391	INS	314	1	1	1	1	1	1	1	1
1	2513803	2513803	INS	86	1	1	1	1	1	1	1	1
1	2563429	2563429	INS	269	1	1	1	1	1	1	1	1
1	2579084	2579084	INS	289	1	1	1	1	1	1	1	1
1	2609359	2609415	DEL	57	0	0	0	0	1	0	0	0
1	2609388	2609445	DEL	58	0	1	1	1	0	1	1	1
1	2633759	2633812	DEL	54	0	1	1	1	1	1	1	1
1	2641655	2641655	INS	422	0	0	1	0	0	0	0	0
1	2642709	2642709	INS	69	1	1	1	1	1	1	1	1
1	2662701	2663036	DEL	336	1	0	0	0	0	0	0	0
1	2667461	2667461	INS	64	0	0	0	0	0	0	0	1
1	2667523	2667523	INS	141	1	0	0	0	0	0	0	0
1	2677874	2677874	INS	87	1	0	0	0	0	0	0	0
1	2735961	2735961	INS	291	1	0	0	0	0	0	0	0
1	2744765	2744906	DEL	142	0	1	1	1	0	1	1	1
1	2744822	2744822	INS	210	1	1	0	1	1	0	1	1
1	2767298	2767298	INS	322	0	1	0	1	1	0	0	0
1	2767312	2767312	INS	156	0	0	0	0	1	0	0	0
1	2771597	2771597	INS	297	1	0	0	0	0	0	0	0
1	2836980	2837863	DEL	884	1	0	0	0	0	0	0	0
1	2846900	2846983	DEL	84	0	1	0	1	1	0	1	0
1	2849024	2849024	INS	332	1	1	0	0	0	0	0	1
1	2854200	2854200	INS	81	1	0	0	0	0	0	0	0
1	2854879	2855166	DEL	288	1	1	0	1	1	0	1	1
1	2881854	2881905	DEL	52	1	1	0	1	1	0	1	1
1	2883825	2883825	INS	177	1	1	1	1	1	1	0	1
1	2883830	2883830	INS	135	0	0	0	0	0	0	1	0
1	2892104	2892104	INS	234	0	0	0	0	0	0	1	0
1	2892121	2892121	INS	59	1	0	0	0	0	0	0	0
1	2892321	2892396	DEL	76	1	0	1	0	0	1	0	0
1	2892328	2892328	INS	200	0	1	1	1	1	1	1	1
1	2946263	2946263	INS	288	1	1	1	1	1	1	1	1
1	3101792	3102647	DEL	856	1	1	1	1	1	1	1	1
1	3166874	3169389	DEL	2516	0	0	1	0	0	0	0	0
1	3168314	3168371	DEL	58	0	0	0	0	0	0	0	1
1	3168430	3169094	DEL	665	0	0	0	0	0	1	0	0
1	3168501	3169332	DEL	832	0	0	0	0	0	1	1	1
1	3168544	3168960	DEL	417	0	1	0	0	0	0	1	0
1	3168726	3169108	DEL	383	1	0	0	1	1	0	0	0
1	3168784	3168834	DEL	51	0	0	0	0	0	0	0	1
1	3168843	3169263	DEL	421	1	0	0	0	0	0	0	0
1	3168960	3169436	DEL	477	0	0	0	0	1	0	0	0
1	3169045	3169344	DEL	300	0	0	0	0	0	0	1	0
1	3169210	3169386	DEL	177	0	0	1	0	0	1	0	0
1	3196409	3196467	DEL	59	0	0	1	0	0	0	0	0
1	3209912	3209912	INS	295	1	1	1	1	1	1	1	1
1	3219618	3221447	DEL	1830	0	0	0	0	0	1	0	0
1	3252318	3252618	DEL	301	0	0	0	0	0	1	0	0
1	3280746	3280746	INS	290	0	0	0	0	0	1	0	0
1	3295587	3295587	INS	93	1	1	1	1	1	1	1	1
1	3317122	3317195	DEL	74	0	0	0	0	0	0	0	1
1	3317137	3317195	DEL	59	1	1	1	1	0	1	0	0
1	3320665	3320736	DEL	72	0	0	0	0	0	1	0	0
1	3320733	3320802	DEL	70	1	1	1	1	1	0	1	1
1	3336153	3336153	INS	73	1	1	1	1	1	1	1	1
1	3340300	3340300	INS	683	1	1	1	1	1	1	1	1
1	3345015	3345468	DEL	454	1	1	1	1	1	1	1	1
1	3349972	3350272	DEL	301	0	0	0	0	0	1	0	0
1	3351190	3351239	DEL	50	0	0	0	0	0	1	0	0
1	3377295	3377295	INS	220	0	0	1	0	0	0	0	0
1	3401476	3401476	INS	295	0	0	0	0	0	1	0	0
1	3402340	3402340	INS	55	0	0	0	1	0	1	0	0
1	3402481	3402481	INS	78	0	0	0	0	0	1	0	0
1	3413517	3413517	INS	422	1	1	1	1	1	1	1	1
1	3414641	3414945	DEL	305	1	1	1	1	1	1	1	1
1	3451267	3451267	INS	68	0	0	1	0	0	0	0	0
1	3477170	3477470	DEL	301	1	1	1	1	1	1	1	1
1	3497458	3497458	INS	116	0	0	1	0	0	1	1	1
1	3505289	3505289	INS	325	0	0	1	0	0	1	1	1
1	3513505	3513561	DEL	57	1	1	1	1	1	1	1	1
1	3517768	3517768	INS	842	1	1	1	1	1	1	1	1
1	3521186	3521186	INS	276	1	1	1	1	1	1	1	1
1	3528445	3528758	DEL	314	0	0	0	0	0	1	0	0
1	3580619	3580619	INS	1275	0	0	1	0	0	1	0	0
1	3592400	3593104	DEL	705	0	0	1	0	0	1	1	1
1	3608141	3608141	INS	214	0	0	1	0	0	1	1	1
1	3613860	3614129	DEL	270	0	0	1	0	0	1	1	1
1	3615168	3615469	DEL	302	0	0	1	0	0	1	1	1
1	3615280	3615280	INS	410	0	0	1	0	0	0	0	0
1	3640363	3640363	INS	2824	0	0	0	0	1	0	1	0
1	3655820	3655820	INS	168	1	0	0	0	0	1	0	0
1	3655825	3655825	INS	256	0	1	0	0	1	0	0	1
1	3655897	3655897	INS	154	0	1	1	1	0	0	1	0
1	3673864	3674170	DEL	307	1	1	0	0	1	0	1	1
1	3683964	3683964	INS	109	1	1	1	1	1	1	0	0
1	3718510	3718510	INS	346	0	1	0	1	1	0	0	0
1	3718868	3718868	INS	78	1	1	1	1	1	1	1	1
1	3722083	3722083	INS	125	0	0	1	0	0	0	0	0
1	3722156	3722156	INS	79	1	1	1	1	1	1	1	1
1	3738203	3738203	INS	1010	1	1	1	1	1	1	1	1
1	3783425	3783425	INS	4065	0	0	1	0	0	1	0	0
1	3820837	3820898	DEL	62	1	1	1	1	1	1	1	1
1	3839468	3839776	DEL	309	1	1	1	1	1	1	1	1
1	3895842	3895842	INS	296	0	0	1	0	0	0	0	0
1	3923009	3923009	INS	287	1	1	1	1	1	1	1	1
1	3945253	3945253	INS	288	1	1	1	0	0	1	1	1
1	3949887	3950207	DEL	321	1	1	1	0	1	1	1	1
1	3959091	3959091	INS	358	1	1	1	0	1	1	1	1
1	4002082	4006542	DEL	4461	0	0	0	0	0	1	0	0
1	4002868	4004447	DEL	1580	1	1	1	1	1	1	1	1
1	4008130	4008130	INS	74	0	0	1	0	0	0	0	0
1	4019852	4019852	INS	50	0	0	0	0	0	1	0	0
1	4029794	4029794	INS	483	1	1	1	1	1	1	1	1
1	4038648	4038648	INS	301	0	0	1	0	0	0	0	0
1	4084089	4084234	DEL	146	0	0	0	0	0	1	0	0
1	4084102	4084275	DEL	174	0	0	0	0	0	1	0	0
1	4084174	4084232	DEL	59	1	1	0	1	1	0	0	0
1	4084175	4084175	INS	711	0	0	1	0	0	0	0	0
1	4097844	4097844	INS	298	0	0	0	0	0	1	0	0
1	4162354	4162405	DEL	52	1	1	1	1	1	1	1	1
1	4168288	4168288	INS	305	0	0	0	0	1	0	1	0
1	4201792	4201792	INS	1918	0	1	0	0	1	0	1	0
1	4225828	4225828	INS	341	1	0	1	0	0	0	0	0
1	4272158	4272454	DEL	297	0	1	1	1	1	1	1	1
1	4294012	4294068	DEL	57	0	0	0	0	1	0	0	0
1	4294016	4294097	DEL	82	0	1	0	1	0	0	0	0
1	4294062	4294142	DEL	81	0	0	0	0	1	0	0	0
1	4294095	4294095	INS	116	1	0	1	0	0	0	0	0
1	4294095	4294095	INS	52	0	0	1	0	0	0	0	0
1	4294194	4294194	INS	70	0	0	1	0	0	0	0	0
1	4294250	4294250	INS	67	0	0	0	0	1	1	1	1
1	4294277	4294277	INS	67	0	0	0	0	0	0	0	1
1	4354002	4354002	INS	68	0	1	0	1	0	0	0	0
1	4354010	4354010	INS	56	0	0	1	1	1	1	1	1
1	4496116	4496704	DEL	589	1	0	0	0	0	1	0	1
1	4498814	4498814	INS	271	0	1	0	1	1	0	0	0
1	4498943	4498943	INS	271	0	0	0	0	1	0	1	0
1	4499016	4499016	INS	260	0	0	0	1	0	0	0	0
1	4512228	4512228	INS	112	1	0	0	0	0	1	0	1
1	4530844	4531131	DEL	288	1	1	1	1	1	1	1	1
1	4532237	4535629	DEL	3393	0	0	0	1	0	0	0	0
1	4537092	4537092	INS	301	0	0	1	0	0	1	1	0
1	4545179	4545179	INS	52	0	0	1	0	0	0	0	0
1	4545741	4545741	INS	70	0	0	0	0	0	0	0	1
1	4546257	4546306	DEL	50	0	0	1	0	0	1	1	0
1	4546623	4546623	INS	50	0	1	0	0	1	0	1	0
1	4546656	4546656	INS	50	1	1	0	1	1	1	0	1
1	4546954	4547103	DEL	150	0	1	0	0	0	0	0	0
1	4547038	4547038	INS	100	0	0	0	0	1	0	0	0
1	4547047	4547047	INS	270	0	0	1	0	1	1	1	0
1	4547065	4547142	DEL	78	0	0	0	0	0	0	0	1
1	4547509	4547708	DEL	200	1	0	0	0	0	0	0	1
1	4547515	4547763	DEL	249	0	0	0	0	0	1	0	0
1	4547866	4547915	DEL	50	0	0	0	0	0	1	0	0
1	4548084	4548133	DEL	50	0	0	0	0	0	0	1	0
1	4548411	4548558	DEL	148	0	0	0	0	1	0	0	0
1	4548650	4548699	DEL	50	0	0	0	1	0	0	0	0
1	4548677	4548726	DEL	50	1	0	0	0	0	1	0	0
1	4549024	4549222	DEL	199	0	0	0	1	0	0	0	0
1	4549028	4549028	INS	50	0	0	0	0	0	1	0	0
1	4549081	4549081	INS	173	0	0	0	1	0	0	0	0
1	4549273	4549273	INS	90	0	0	0	0	1	0	0	0
1	4549432	4549531	DEL	100	0	0	0	1	0	0	0	0
1	4549501	4549550	DEL	50	0	0	0	0	0	0	1	0
1	4549781	4549781	INS	93	0	0	0	0	0	1	0	0
1	4549856	4550022	DEL	167	0	0	0	0	1	0	0	0
1	4549948	4550047	DEL	100	0	0	0	1	0	0	0	0
1	4550071	4550071	INS	150	0	0	0	1	0	0	1	0
1	4550073	4550142	DEL	70	1	0	0	0	0	1	0	0
1	4550088	4550088	INS	1283	0	0	0	1	0	0	0	0
1	4550549	4550719	DEL	171	0	0	0	0	1	0	0	0
1	4571495	4571622	DEL	128	0	1	1	1	1	1	1	0
1	4571529	4571654	DEL	126	0	0	0	0	0	0	0	1
1	4593702	4593702	INS	329	0	0	0	0	1	0	1	0
1	4624963	4624963	INS	164	1	1	1	1	1	1	1	1
1	4635591	4635668	DEL	78	1	0	1	0	0	0	0	0
1	4635607	4635668	DEL	62	0	1	0	1	1	1	1	0
1	4664663	4664720	DEL	58	1	0	1	1	0	1	0	0
1	4664743	4664743	INS	70	1	1	0	0	0	0	0	1
1	4664788	4664788	INS	70	0	1	1	1	1	1	1	0
1	4664802	4664802	INS	68	0	0	0	0	0	1	0	0
1	4677351	4678902	DEL	1552	1	1	1	1	1	1	1	1
1	4678460	4678903	DEL	444	0	0	0	1	0	0	0	0
1	4688185	4688250	DEL	66	1	1	1	0	1	1	1	1
1	4695247	4695247	INS	292	1	0	0	0	0	0	0	1
1	4718783	4718783	INS	130	0	1	1	1	1	1	1	1
1	4720134	4720134	INS	58	1	1	1	1	1	0	0	1
1	4721779	4722095	DEL	317	1	0	1	1	0	1	0	0
1	4722825	4722891	DEL	67	1	0	1	1	0	0	0	0
1	4748699	4748699	INS	60	1	0	0	0	0	0	0	0
1	4748719	4748719	INS	58	0	0	0	0	0	0	0	1
1	4774193	4774193	INS	294	0	0	0	0	0	1	0	0
1	4833555	4833555	INS	108	0	0	0	0	0	1	0	0
1	4887966	4888035	DEL	70	0	1	1	1	1	1	1	1
1	4944621	4944937	DEL	317	0	1	1	1	1	1	1	0
1	4949395	4949395	INS	59	0	0	0	0	1	0	0	0
1	4959755	4959755	INS	91	0	1	1	1	1	0	1	0
1	4983341	4983341	INS	55	0	1	1	1	1	0	1	1
1	4984334	4984623	DEL	290	0	1	1	1	1	0	1	1
1	4990859	4990918	DEL	60	0	1	1	1	1	0	1	1
1	5032513	5032579	DEL	67	0	1	0	1	1	0	1	0
1	5049954	5050234	DEL	281	1	1	0	0	0	1	1	1
1	5054362	5054362	INS	60	0	1	1	1	0	1	1	0
1	5118749	5118846	DEL	98	0	0	0	0	0	1	0	0
1	5141369	5141668	DEL	300	0	1	1	1	1	0	1	1
1	5173877	5175040	DEL	1164	0	0	1	1	0	1	0	0
1	5183169	5183236	DEL	68	0	0	0	0	0	1	0	0
1	5201951	5202014	DEL	64	0	0	0	0	0	1	0	0
1	5225256	5225256	INS	305	0	1	1	1	1	0	0	0
1	5232504	5232504	INS	285	0	1	1	1	1	0	0	0
1	5234196	5234196	INS	304	0	0	0	0	0	1	1	0
1	5237892	5237974	DEL	83	0	0	0	0	0	1	1	0
1	5238635	5238774	DEL	140	0	0	0	0	0	1	0	0
1	5238680	5238819	DEL	140	0	0	0	0	0	0	1	0
1	5238932	5239190	DEL	259	0	0	0	0	0	1	1	0
1	5262246	5262246	INS	946	1	1	0	0	0	0	0	1
1	5264352	5264352	INS	278	0	1	1	1	1	1	1	0
1	5272288	5272561	DEL	274	1	1	0	0	1	0	1	1
1	5313888	5313967	DEL	80	1	1	1	1	1	1	1	0
1	5336197	5336197	INS	130	1	1	1	1	1	1	1	1
1	5337482	5337575	DEL	94	1	1	0	1	1	0	0	1
1	5361227	5361536	DEL	310	0	0	0	0	0	1	0	0
1	5365832	5366148	DEL	317	0	0	0	0	0	1	0	0
1	5372104	5372104	INS	322	1	1	1	1	1	0	1	1
1	5416810	5416810	INS	50	0	1	0	1	1	0	1	0
1	5452908	5452908	INS	309	1	1	1	1	1	0	1	1
1	5457804	5457804	INS	298	0	1	0	1	1	0	0	0
1	5458810	5458810	INS	290	0	0	0	0	0	1	0	0
1	5467021	5467198	DEL	178	0	1	1	1	1	0	1	1
1	5467024	5467137	DEL	114	0	0	0	1	0	0	0	0
1	5479105	5479379	DEL	275	1	0	1	1	0	0	0	0
1	5511131	5511380	DEL	250	1	1	1	1	1	1	1	1
1	5513203	5513203	INS	272	1	1	0	1	1	0	0	1
1	5514265	5514265	INS	286	1	1	0	1	1	1	1	1
1	5514326	5514326	INS	2118	0	1	0	0	0	0	0	0
1	5514335	5514335	INS	551	0	0	0	1	0	0	0	0
1	5514846	5514846	INS	547	0	0	0	1	0	0	0	0
1	5515876	5515876	INS	2116	0	0	0	0	1	0	0	1
1	5518044	5518044	INS	305	1	1	0	1	1	1	1	1
1	5532051	5532051	INS	296	0	0	1	0	1	0	1	1
1	5537197	5537197	INS	60	0	0	1	0	1	0	1	1
1	5537525	5537764	DEL	240	1	0	1	1	1	1	1	1
1	5537814	5538083	DEL	270	1	0	1	1	1	1	1	1
1	5549344	5549344	INS	276	1	1	1	0	1	0	1	1
1	5563302	5563302	INS	174	1	1	0	0	1	1	1	1
1	5573096	5573096	INS	277	1	1	1	1	1	0	0	1
1	5592365	5592705	DEL	341	0	0	0	0	0	1	1	0
1	5599127	5599127	INS	307	1	1	1	1	1	1	1	1
1	5599555	5600189	DEL	635	1	1	0	0	0	0	0	1
1	5662896	5663169	DEL	274	0	0	0	0	0	1	0	0
1	5667677	5667993	DEL	317	1	0	1	1	0	0	0	0
1	5671778	5671778	INS	310	1	0	1	1	0	0	0	0
1	5676614	5676614	INS	1243	1	0	1	1	0	0	0	0
1	5679632	5679632	INS	2061	1	0	1	1	0	1	1	0
1	5682317	5682616	DEL	300	1	0	1	1	0	1	1	0
1	5684304	5684587	DEL	284	1	0	1	1	0	0	0	0
1	5686655	5686953	DEL	299	1	0	1	1	0	1	1	0
1	5693235	5693235	INS	50	0	0	0	0	0	1	1	0
1	5695854	5695909	DEL	56	0	0	0	0	0	1	1	0
1	5695873	5695910	DEL	54	1	0	0	0	0	1	0	0
1	5701711	5701711	INS	73	1	0	1	1	0	0	0	0
1	5703962	5703962	INS	315	1	0	1	1	0	0	0	0
1	5735913	5736149	DEL	237	0	0	0	0	0	1	0	0
1	5743236	5743670	DEL	435	0	0	0	0	0	1	0	0
1	5757148	5757148	INS	176	0	0	0	0	0	1	0	0
1	5802655	5803137	DEL	483	0	1	0	1	1	1	0	0
1	5804077	5804077	INS	53	0	0	0	1	0	0	0	0
1	5817828	5817828	INS	245	0	1	0	1	1	1	0	0
1	5818974	5818974	INS	58	0	0	0	0	1	0	1	0
1	5830361	5830361	INS	285	0	0	0	0	0	1	0	0
1	5834181	5834474	DEL	294	0	0	0	0	1	1	1	0
1	5834217	5834385	DEL	169	0	0	0	0	0	0	1	0
1	5855555	5855703	DEL	149	0	0	0	1	1	0	0	0
1	5855782	5855782	INS	282	1	1	1	1	1	1	1	1
1	5856018	5856244	DEL	227	0	0	0	1	1	0	0	0
1	5856104	5856244	DEL	141	0	1	0	0	0	0	0	0
1	5878095	5878398	DEL	304	0	1	0	1	1	0	0	0
1	5878533	5878705	DEL	173	0	1	0	1	1	0	0	0
1	5933112	5933112	INS	325	0	0	0	0	1	0	1	0
1	5933624	5933624	INS	57	0	1	0	0	1	1	1	0
1	5946732	5946732	INS	85	1	1	1	1	0	1	0	1
1	5946778	5946778	INS	89	0	0	0	0	0	0	1	0
1	5950025	5950025	INS	56	1	1	1	0	0	1	0	1
1	5956291	5956291	INS	285	1	1	1	1	0	1	1	1
1	5989604	5989604	INS	248	1	1	1	1	1	0	1	1
1	5991417	5991417	INS	55	1	0	1	0	1	1	1	0
1	5996094	5996402	DEL	309	0	1	0	0	1	1	0	0
1	6000520	6000769	DEL	250	0	1	0	0	1	0	0	0
1	6009270	6009334	DEL	65	0	0	0	0	1	0	1	0
1	6034929	6034929	INS	437	1	1	1	0	1	1	0	0
1	6035369	6035369	INS	404	0	0	0	0	1	1	1	0
1	6069896	6070084	DEL	189	0	0	0	1	0	0	0	1
1	6084056	6084231	DEL	176	0	1	0	0	1	0	0	0
1	6084116	6084291	DEL	176	0	0	0	0	1	0	0	0
1	6085330	6085330	INS	273	0	1	0	0	1	0	0	0
1	6099261	6099261	INS	710	0	1	0	0	1	0	0	0
1	6106295	6106295	INS	60	0	0	0	0	1	0	1	0
1	6106321	6106321	INS	64	0	0	0	0	1	0	1	0
1	6119407	6119683	DEL	277	1	0	1	1	0	1	1	1
1	6138924	6143055	DEL	4132	1	0	0	0	0	0	1	1
1	6139673	6139673	INS	53	0	1	0	0	1	0	0	0
1	6141456	6141741	DEL	286	1	1	1	1	1	1	0	1
1	6143415	6143415	INS	62	1	1	1	1	1	1	0	1
1	6150323	6150386	DEL	64	1	0	1	1	0	1	0	1
1	6150433	6150433	INS	346	0	0	0	0	1	0	1	0
1	6173788	6174357	DEL	570	0	1	0	0	1	0	1	0
1	6189931	6189931	INS	310	0	1	0	0	1	0	0	0
1	6216523	6216984	DEL	462	1	1	1	1	0	1	0	1
1	6263912	6264107	DEL	196	1	0	1	1	0	0	0	1
1	6271640	6271898	DEL	259	0	0	0	0	1	0	1	0
1	6277225	6277912	DEL	688	0	1	0	0	1	0	1	0
1	6277570	6277570	INS	273	0	1	1	1	0	1	0	0
1	6281968	6281968	INS	290	0	1	0	0	1	0	1	0
1	6282205	6282205	INS	85	0	0	0	0	0	0	1	0
1	6319411	6319547	DEL	137	0	1	1	1	1	1	1	1
1	6319458	6319592	DEL	135	1	0	0	0	0	0	0	0
1	6344800	6345158	DEL	359	1	0	1	1	1	1	1	1
1	6375843	6376131	DEL	289	0	0	0	0	1	0	1	0
1	6401200	6401200	INS	320	1	1	1	0	0	1	1	1
1	6407614	6407694	DEL	81	0	0	0	1	1	0	1	0
1	6415175	6415175	INS	283	0	1	1	1	1	1	1	0
1	6423940	6424158	DEL	219	0	1	1	1	1	1	1	0
1	6425023	6425023	INS	242	0	1	1	0	0	1	0	0
1	6425080	6425080	INS	429	0	0	0	0	1	0	1	0
1	6425223	6425223	INS	166	0	1	0	1	0	1	0	0
1	6433936	6434171	DEL	236	0	0	0	1	0	0	0	0
1	6457771	6457771	INS	55	1	1	1	0	1	1	1	1
1	6457798	6457798	INS	55	0	0	0	1	0	0	0	0
1	6457828	6457828	INS	55	0	0	1	0	0	0	0	0
1	6460048	6460048	INS	288	0	0	1	1	0	1	0	0
1	6479740	6481272	DEL	1533	1	1	1	0	1	1	1	1
1	6492079	6492131	DEL	53	1	0	0	0	0	1	0	1
1	6492089	6492089	INS	53	0	0	0	1	0	0	0	0
1	6492122	6492173	DEL	52	1	0	0	1	0	1	1	1
1	6492134	6492186	DEL	53	0	1	1	0	0	0	0	0
1	6492141	6492141	INS	52	0	0	1	0	0	0	0	0
1	6492163	6492163	INS	53	0	0	0	1	0	1	0	0
1	6502123	6502123	INS	311	0	0	1	1	0	1	0	0
1	6508202	6508202	INS	312	1	1	1	0	1	1	1	1
1	6520822	6520822	INS	202	0	0	0	1	0	0	0	0
1	6556496	6556496	INS	478	1	1	1	1	1	1	1	1
1	6571169	6571169	INS	248	1	1	1	1	1	1	1	1
1	6589845	6589965	DEL	121	1	1	1	1	1	1	1	1
1	6593234	6593234	INS	280	1	1	1	1	1	1	1	1
1	6594005	6595457	DEL	1453	0	0	1	0	0	0	0	0
1	6594006	6596036	DEL	2031	1	1	1	1	1	1	1	1
1	6603974	6604070	DEL	97	1	1	1	1	1	1	1	1
1	6608346	6608485	DEL	140	1	1	1	1	1	1	1	1
1	6643055	6643055	INS	452	1	0	0	0	0	0	0	0
1	6651272	6651272	INS	263	0	0	1	1	0	1	0	0
1	6658910	6658910	INS	273	1	0	0	0	0	0	1	0
1	6667296	6667353	DEL	58	0	0	0	1	0	0	0	0
1	6669965	6669965	INS	302	0	0	0	1	0	0	0	0
1	6676301	6676561	DEL	261	0	0	1	1	0	1	0	0
1	6705696	6705696	INS	301	1	0	0	1	0	0	1	1
1	6709911	6709911	INS	136	1	0	1	1	0	1	1	1
1	6709913	6709913	INS	73	0	1	1	0	1	1	1	1
1	6714199	6715754	DEL	1556	0	0	1	1	1	1	0	0
1	6723492	6723492	INS	117	1	1	1	1	1	1	1	1
1	6748202	6748202	INS	277	0	0	0	1	0	0	1	0
1	6751498	6751778	DEL	281	0	0	0	1	0	0	1	0
1	6754660	6754820	DEL	161	0	0	0	0	1	0	0	0
1	6754799	6754799	INS	86	1	1	1	0	1	1	1	1
1	6754970	6755149	DEL	180	1	1	1	1	1	1	1	1
1	6755096	6755096	INS	310	0	0	1	1	0	1	0	0
1	6757048	6757048	INS	305	1	1	1	0	1	1	1	1
1	6760286	6760577	DEL	292	1	1	1	0	1	1	1	1
1	6765268	6765341	DEL	74	1	0	0	0	1	0	0	1
1	6798619	6798619	INS	272	0	0	0	0	0	1	0	0
1	6811014	6811014	INS	51	0	0	0	0	0	1	0	0
1	6811631	6811879	DEL	249	0	0	0	0	0	1	0	0
1	6866792	6867865	DEL	1074	1	1	0	0	0	1	1	1
1	6873548	6873637	DEL	90	1	0	1	0	0	1	0	1
1	6912520	6912679	DEL	160	1	1	1	0	1	1	1	1
1	6916791	6917075	DEL	285	1	1	1	0	1	1	1	1
1	6941110	6941426	DEL	317	1	1	1	0	1	1	1	1
1	7071737	7072014	DEL	278	1	1	1	1	1	1	1	1
1	7075683	7075683	INS	540	1	1	1	1	1	1	1	1
1	7082651	7082651	INS	262	1	1	1	1	1	1	1	1
1	7161757	7162048	DEL	292	1	1	1	1	1	1	1	1
1	7182492	7182806	DEL	315	1	1	1	1	1	1	1	1
1	7191503	7191503	INS	295	1	1	1	1	1	1	1	1
1	7220233	7220528	DEL	296	1	0	0	0	0	0	0	1
1	7237093	7237093	INS	293	1	1	1	0	1	1	1	1
1	7238749	7238807	DEL	59	1	1	1	0	1	1	1	1
1	7243942	7244059	DEL	118	1	1	1	0	1	1	1	1
1	7299216	7299216	INS	67	0	0	0	0	0	0	0	1
1	7299243	7299243	INS	68	0	1	0	0	0	0	0	1
1	7301484	7301484	INS	61	0	1	0	0	0	0	0	1
1	7303545	7303545	INS	109	0	1	0	0	0	0	0	1
1	7304136	7306244	DEL	2109	0	1	0	0	0	0	0	1
1	7360100	7360355	DEL	256	0	0	0	0	0	0	1	0
1	7466336	7466336	INS	317	1	0	0	1	0	0	0	0
1	7476831	7476831	INS	292	1	0	0	1	0	0	0	0
1	7508565	7508565	INS	94	1	1	1	1	1	1	1	1
1	7530249	7530548	DEL	300	0	1	0	1	1	1	1	1
1	7534081	7534081	INS	297	0	1	0	1	1	1	1	1
1	7565897	7565897	INS	284	1	0	1	0	0	0	0	0
1	7569757	7569757	INS	641	1	0	0	0	0	0	0	0
1	7571938	7571938	INS	273	1	0	0	0	0	0	0	0
1	7577757	7577757	INS	289	0	0	0	0	1	0	0	0
1	7581579	7581579	INS	294	1	0	0	0	0	0	0	0
1	7589068	7589068	INS	294	1	0	1	0	0	0	0	0
1	7605455	7605455	INS	418	1	0	0	0	0	0	0	0
1	7606662	7606945	DEL	284	1	0	0	0	0	0	0	0
1	7607933	7607933	INS	706	1	0	0	0	0	0	0	0
1	7608754	7609076	DEL	323	1	0	0	1	1	0	0	0
1	7613819	7614104	DEL	286	1	1	1	1	1	0	1	1
1	7615562	7615858	DEL	297	1	1	1	1	1	0	1	1
1	7617367	7619695	DEL	2329	0	1	0	0	0	0	1	1
1	7641954	7641954	INS	286	0	0	0	1	0	0	0	0
1	7652115	7652115	INS	92	1	1	0	1	1	0	1	1
1	7653800	7653877	DEL	78	0	0	1	0	0	0	0	0
1	7654021	7654113	DEL	93	0	0	1	0	0	0	0	0
1	7658000	7658000	INS	301	0	0	1	0	0	0	0	0
1	7663330	7664145	DEL	816	1	0	0	0	0	0	0	0
1	7675649	7675649	INS	300	1	0	0	1	0	1	1	0
1	7679729	7679729	INS	54	1	0	0	0	0	0	0	0
1	7684827	7684827	INS	66	0	0	0	1	0	0	0	0
1	7686411	7686411	INS	490	0	0	0	1	0	0	0	0
1	7686519	7686519	INS	484	1	0	0	1	0	0	1	0
1	7686631	7686631	INS	969	0	0	0	0	0	1	0	0
1	7696177	7696177	INS	1034	1	0	0	1	0	1	1	0
1	7697723	7697723	INS	303	1	0	0	0	0	0	0	0
1	7702146	7702146	INS	303	1	0	0	0	0	0	0	0
1	7703451	7703819	DEL	369	1	0	0	0	0	0	0	0
1	7703566	7703766	DEL	201	0	1	0	0	0	0	1	1
1	7703601	7703812	DEL	212	0	0	0	0	0	1	0	0
1	7709998	7709998	INS	283	1	1	1	1	1	1	0	1
1	7719992	7719992	INS	290	0	0	0	1	0	0	1	0
1	7728215	7728215	INS	82	0	0	0	0	0	1	0	0
1	7736977	7736977	INS	298	0	0	0	1	0	1	1	0
1	7752649	7752930	DEL	282	0	0	1	1	0	1	1	0
1	7755692	7756036	DEL	345	1	0	0	0	0	0	0	0
1	7756467	7756467	INS	288	1	0	0	0	0	0	0	0
1	7757214	7757214	INS	310	0	0	0	1	0	0	1	0
1	7781612	7781612	INS	314	0	0	0	1	0	0	1	0
1	7813316	7813608	DEL	293	0	0	0	1	0	0	1	0
1	7835922	7835922	INS	394	1	0	0	1	0	0	1	0
1	7840199	7840483	DEL	285	1	1	0	1	0	1	1	1
1	7841238	7841518	DEL	281	1	1	0	0	0	1	0	1
1	7847398	7847398	INS	423	1	1	0	0	0	1	1	1
1	7851748	7851748	INS	303	1	1	0	1	0	1	1	1
1	7897318	7897428	DEL	111	0	0	0	1	0	0	1	0
1	7902298	7902298	INS	274	0	0	0	0	0	1	0	0
1	7912899	7912954	DEL	56	1	0	0	1	0	1	1	0
1	7913692	7913692	INS	264	1	0	0	0	0	1	0	0
1	7963888	7963888	INS	95	1	1	1	1	1	1	1	1
1	7990590	7990709	DEL	120	1	0	0	0	0	1	0	0
1	7992440	7992440	INS	288	1	0	0	0	0	1	0	0
1	7996610	7997125	DEL	516	1	0	0	0	0	0	0	0
1	7997897	7997966	DEL	70	1	0	0	0	0	0	0	0
1	7998121	7998417	DEL	297	0	0	0	0	0	0	0	1
1	8000569	8000620	DEL	52	0	0	1	0	0	0	0	0
1	8000698	8000698	INS	104	0	0	0	1	0	0	0	0
1	8000716	8000716	INS	145	0	0	0	1	0	0	0	0
1	8000720	8000790	DEL	71	0	0	1	0	0	0	0	0
1	8000808	8000808	INS	52	0	0	0	1	0	0	0	0
1	8000851	8001160	DEL	310	0	1	0	0	0	0	0	0
1	8000932	8000986	DEL	55	0	0	1	0	0	0	0	0
1	8000973	8001039	DEL	67	1	0	0	0	0	0	0	0
1	8000983	8001143	DEL	161	0	0	0	0	0	1	0	0
1	8000992	8001285	DEL	294	0	1	0	0	0	0	0	0
1	8001161	8001161	INS	64	0	0	0	0	0	0	1	0
1	8001223	8001223	INS	246	0	0	0	0	0	0	1	0
1	8001253	8001451	DEL	199	0	0	0	0	0	1	0	0
1	8001258	8001353	DEL	96	0	0	1	0	0	0	0	0
1	8001334	8001554	DEL	221	0	0	0	0	0	1	0	0
1	8001387	8001455	DEL	69	1	0	0	0	0	0	0	0
1	8001488	8001567	DEL	80	0	0	1	0	0	0	0	0
1	8001536	8001585	DEL	50	0	0	0	0	0	1	0	0
1	8006611	8006611	INS	276	1	0	0	0	0	1	0	0
1	8017956	8017956	INS	284	1	0	0	0	0	1	0	0
1	8027318	8027318	INS	286	0	0	0	1	0	0	0	0
1	8031903	8031903	INS	312	1	0	1	0	0	1	0	0
1	8032603	8032603	INS	266	1	1	1	1	1	1	1	1
1	8034704	8034704	INS	288	1	0	1	0	0	1	0	0
1	8122118	8122118	INS	124	0	0	0	0	0	1	1	0
1	8122142	8122142	INS	108	1	0	0	0	0	0	0	0
1	8122166	8122166	INS	60	0	0	0	1	0	0	1	0
1	8122211	8122211	INS	53	0	0	0	1	0	0	0	0
1	8122278	8122278	INS	191	0	0	0	0	1	0	0	0
1	8122302	8122302	INS	341	0	0	0	0	0	0	0	1
1	8122395	8122395	INS	176	0	0	0	0	0	1	1	0
1	8122405	8122405	INS	95	0	0	0	1	0	0	0	0
1	8122423	8122423	INS	160	0	1	0	0	0	0	0	0
1	8122453	8122453	INS	536	0	0	0	0	0	0	0	1
1	8122454	8122454	INS	337	0	1	0	0	0	0	0	0
1	8122471	8122471	INS	180	0	1	0	1	0	0	0	0
1	8122650	8122650	INS	663	0	0	0	0	1	0	0	0
1	8122681	8122681	INS	315	1	0	0	0	0	0	0	0
1	8122681	8122681	INS	315	0	0	0	1	0	0	1	0
1	8144222	8144222	INS	290	0	0	1	0	1	0	0	0
1	8160565	8160679	DEL	115	0	1	1	0	1	0	0	0
1	8160596	8160713	DEL	118	1	1	0	1	1	1	0	1
1	8160633	8160746	DEL	114	0	0	0	0	0	0	1	0
1	8207106	8207106	INS	292	0	1	1	0	1	0	0	1
1	8214058	8214058	INS	83	0	1	1	1	1	0	1	1
1	8215739	8215888	DEL	150	1	1	0	0	1	1	0	1
1	8240359	8240359	INS	299	0	1	1	0	1	0	1	1
1	8248254	8248578	INV	324	0	1	1	1	1	0	1	1
1	8264461	8264677	DEL	217	0	1	1	0	1	0	1	1
1	8269882	8269882	INS	286	0	1	1	0	1	0	1	1
1	8276075	8276075	INS	52	1	0	1	1	1	0	1	0
1	8276089	8276089	INS	108	0	1	0	0	0	0	0	0
1	8276111	8276111	INS	101	0	0	0	0	0	1	0	1
1	8283199	8283248	DEL	50	0	1	1	0	1	0	1	1
1	8296291	8296404	DEL	114	1	1	1	1	1	1	1	1
1	8307486	8307551	DEL	66	1	1	1	1	1	1	1	1
1	8307495	8307495	INS	73	0	0	0	0	1	0	1	0
1	8307635	8307635	INS	55	0	1	1	0	1	0	1	1
1	8307663	8307663	INS	281	0	0	1	0	0	0	0	0
1	8332836	8335254	DEL	2419	0	1	1	0	1	0	0	1
1	8356141	8356434	DEL	294	0	0	0	1	0	0	1	0
1	8404120	8404120	INS	53	0	1	0	0	0	0	0	0
1	8404136	8404136	INS	53	0	0	0	0	0	0	0	1
1	8404152	8404152	INS	54	0	1	0	0	1	0	0	0
1	8404189	8404189	INS	57	0	1	0	0	0	0	0	0
1	8410544	8410916	DEL	373	1	1	0	0	1	1	0	1
1	8416405	8416405	INS	276	1	0	0	0	0	1	0	0
1	8429426	8429426	INS	86	0	0	0	0	0	0	1	0
1	8455435	8455435	INS	290	0	0	1	0	0	0	0	0
1	8465217	8465524	DEL	308	0	0	1	0	0	0	0	0
1	8473130	8473130	INS	318	0	0	1	0	0	0	0	0
1	8483807	8483807	INS	69	1	1	1	0	1	1	0	1
1	8483967	8484142	DEL	176	1	1	1	1	1	1	1	1
1	8485543	8485853	DEL	311	1	1	1	1	1	1	0	1
1	8511022	8512503	DEL	1482	1	0	1	0	0	1	0	0
1	8517073	8517241	DEL	169	1	1	1	1	1	1	1	1
1	8527515	8527515	INS	252	1	0	0	1	1	1	0	0
1	8529891	8532307	DEL	2417	0	1	0	0	0	0	0	1
1	8543553	8543553	INS	58	0	1	0	0	0	0	0	0
1	8547395	8548853	DEL	1459	1	0	0	0	1	1	0	0
1	8547872	8548379	DEL	508	1	0	0	0	0	0	0	0
1	8558075	8558075	INS	53	0	0	0	1	0	0	1	0
1	8573178	8573178	INS	97	1	0	1	0	1	1	0	0
1	8578867	8578867	INS	315	0	1	1	1	1	0	1	1
1	8584032	8584032	INS	297	1	0	1	0	1	1	0	0
1	8610521	8610521	INS	313	1	0	0	0	1	1	0	0
1	8620504	8620504	INS	500	0	0	1	0	0	0	0	0
1	8620812	8620930	DEL	119	0	0	0	1	0	0	0	0
1	8620827	8620919	DEL	93	0	1	0	1	0	0	1	1
1	8620851	8621005	DEL	155	0	0	0	0	0	0	0	1
1	8620953	8620953	INS	375	1	0	0	0	1	1	0	0
1	8630345	8633177	DEL	2833	1	0	0	0	1	1	0	0
1	8630346	8632347	DEL	2002	1	0	0	0	0	0	0	0
1	8680033	8680033	INS	282	1	0	0	0	1	1	0	0
1	8700479	8700479	INS	293	0	1	0	0	0	0	0	1
1	8711087	8711385	DEL	299	0	1	1	1	1	0	1	1
1	8712250	8712250	INS	950	0	1	1	1	1	0	1	1
1	8764461	8764461	INS	273	1	0	1	0	1	1	0	0
1	8771432	8771432	INS	60	1	0	1	0	1	1	0	0
1	8772954	8772954	INS	300	0	1	1	1	1	0	1	1
1	8806511	8806511	INS	310	0	1	0	0	0	0	0	1
1	8807133	8808690	DEL	1558	1	0	1	0	1	1	0	0
1	8808626	8808690	DEL	65	0	0	1	0	0	0	0	0
1	8817247	8817426	DEL	180	1	0	1	0	1	1	0	0
1	8818416	8818416	INS	260	1	0	1	0	1	1	0	0
1	8818771	8818832	DEL	62	1	0	1	0	1	1	0	0
1	8827721	8828020	DEL	300	1	0	1	0	1	1	0	0
1	8854241	8854241	INS	110	1	1	1	1	1	1	1	1
1	8879761	8879838	DEL	78	1	0	0	0	0	1	0	0
1	8879796	8879872	DEL	77	1	0	0	0	1	0	0	0
1	8879802	8879861	DEL	60	0	0	1	0	0	0	0	0
1	8882848	8883137	DEL	290	0	0	1	0	0	0	0	0
1	8886812	8886812	INS	301	0	0	1	0	0	0	0	0
1	8895095	8895095	INS	399	1	0	0	0	0	1	0	0
1	8897437	8897534	DEL	98	1	0	0	0	1	1	0	0
1	8899690	8899967	DEL	278	0	0	1	0	0	0	0	0
1	8900485	8900705	DEL	221	0	0	1	0	0	0	0	0
1	8900536	8901109	DEL	574	0	0	1	0	0	0	0	0
1	8909183	8909183	INS	291	1	0	1	1	0	1	1	0
1	8914109	8914109	INS	300	1	1	1	1	1	1	1	1
1	8919037	8919321	DEL	285	0	0	1	1	0	0	1	0
1	8920869	8921151	DEL	283	1	0	1	0	1	1	0	0
1	8922074	8922074	INS	702	0	1	1	0	1	0	0	1
1	8927424	8927424	INS	288	0	0	1	0	0	0	0	0
1	8941551	8941782	DEL	232	0	0	1	0	0	0	0	0
1	8959076	8959076	INS	315	0	0	1	0	0	0	0	0
1	8961770	8961981	DEL	212	0	1	1	1	1	0	1	1
1	8967039	8967355	DEL	317	1	1	1	1	1	1	1	1
1	8979204	8979515	DEL	312	1	1	1	1	1	1	1	1
1	8986567	8986859	DEL	293	1	1	1	1	1	1	1	1
1	8999508	8999567	DEL	60	1	1	1	1	1	1	1	1
1	9016626	9016626	INS	310	1	0	1	0	1	1	0	0
1	9041768	9041768	INS	1176	1	1	1	1	1	1	1	1
1	9057011	9057324	DEL	314	1	0	1	0	1	1	0	0
1	9067914	9067914	INS	207	1	0	0	0	0	0	0	0
1	9070316	9070316	INS	208	0	0	0	1	0	1	1	0
1	9089426	9089426	INS	305	1	0	0	0	1	1	0	0
1	9118373	9118660	DEL	288	1	1	1	0	1	1	0	1
1	9119364	9119364	INS	295	1	0	0	0	1	1	0	0
1	9134325	9134325	INS	261	1	0	0	0	1	1	0	0
1	9146855	9146855	INS	51	1	0	0	1	1	1	1	0
1	9165807	9166037	DEL	231	0	1	1	0	0	0	0	1
1	9170672	9170672	INS	83	1	1	1	0	1	1	0	1
1	9182905	9182905	INS	293	1	0	0	1	1	1	1	1
1	9183647	9183772	DEL	126	0	1	1	0	1	1	0	1
1	9183693	9183693	INS	78	1	0	0	1	1	0	1	1
1	9183715	9183715	INS	77	0	0	0	0	0	1	0	0
1	9199168	9199168	INS	489	1	1	1	1	1	1	1	1
1	9227130	9227130	INS	51	1	1	0	1	1	1	0	1
1	9227142	9227142	INS	51	0	1	0	0	1	0	0	1
1	9270565	9270565	INS	297	1	1	0	1	1	1	0	1
1	9292800	9292800	INS	298	0	1	0	1	0	0	0	1
1	9304924	9304924	INS	58	0	0	0	1	0	0	0	1
1	9307397	9307397	INS	318	0	1	0	1	0	0	0	1
1	9308903	9309011	DEL	109	1	0	0	0	1	1	0	0
1	9337962	9337962	INS	293	1	0	0	0	1	1	0	0
1	9361611	9361611	INS	774	1	0	0	0	1	1	0	0
1	9383066	9383066	INS	301	1	0	0	0	0	0	0	0
1	9397197	9397197	INS	293	1	0	0	0	1	1	0	0
1	9400917	9401019	DEL	103	1	0	0	1	1	0	1	1
1	9400962	9401064	DEL	103	0	1	1	0	0	1	0	0
1	9408719	9408719	INS	323	1	1	0	1	1	0	1	1
1	9439203	9439203	INS	1170	1	0	0	0	1	1	1	0
1	9482824	9482824	INS	314	1	0	0	0	0	0	0	0
1	9483669	9483669	INS	293	1	0	0	0	1	1	0	0
1	9558577	9558880	DEL	304	0	0	1	0	0	0	1	0
1	9576056	9576346	DEL	291	0	0	1	0	0	0	1	0
1	9604938	9604938	INS	295	1	0	0	0	0	0	0	0
1	9611453	9611743	DEL	291	1	0	0	0	1	1	0	0
1	9648458	9648738	DEL	281	1	0	0	0	1	1	0	0
1	9653427	9653746	DEL	320	1	0	0	0	1	1	0	0
1	9696338	9696662	DEL	325	0	0	1	0	0	0	0	0
1	9696376	9696558	DEL	183	0	0	1	0	0	0	0	0
1	9696421	9696696	DEL	276	0	0	1	0	0	0	1	0
1	9696638	9696729	DEL	92	0	0	0	1	0	0	1	0
1	9696681	9696681	INS	86	0	0	0	0	0	1	0	0
1	9696700	9696700	INS	184	1	0	0	0	1	1	0	0
1	9696780	9696780	INS	187	0	0	0	0	1	0	0	0
1	9696789	9696789	INS	94	1	0	0	0	0	1	0	0
1	9703381	9703673	DEL	293	1	0	0	0	1	1	0	0
1	9703532	9703532	INS	578	0	0	0	0	0	0	0	1
1	9703996	9703996	INS	580	0	1	0	0	0	0	0	1
1	9704678	9704678	INS	1139	1	1	0	0	1	1	0	1
1	9720463	9720820	DEL	358	1	0	0	0	1	1	0	0
1	9726882	9728417	DEL	1536	1	0	1	1	0	0	1	0
1	9732650	9732945	DEL	296	1	1	1	1	0	1	1	1
1	9734663	9734712	DEL	50	1	0	0	1	0	0	1	0
1	9737559	9737702	DEL	144	1	0	1	0	0	0	0	0
1	9737612	9737761	DEL	150	0	0	0	1	0	0	1	0
1	9751069	9751069	INS	66	1	1	1	0	1	1	0	1
1	9774051	9774140	DEL	90	1	0	0	1	0	0	1	0
1	9774070	9774158	DEL	89	0	0	1	0	1	0	1	0
1	9775121	9775431	DEL	311	1	0	1	1	1	0	1	0
1	9830366	9830366	INS	282	0	0	0	0	0	1	0	0
1	9836710	9836710	INS	283	1	0	0	1	0	0	1	1
1	9865445	9865445	INS	286	1	0	0	0	1	0	0	1
1	9883318	9883318	INS	78	1	0	0	0	1	0	0	0
1	9913067	9913213	DEL	147	1	0	0	0	0	0	0	1
1	9931863	9931863	INS	77	0	0	0	0	0	0	0	1
1	9931985	9932258	DEL	274	0	0	0	1	0	0	0	0
1	9932027	9934105	DEL	2079	0	0	0	0	1	0	0	0
1	9932106	9932480	DEL	375	0	0	0	0	0	1	0	0
1	9932132	9933348	DEL	1217	0	0	0	0	0	1	0	0
1	9932579	9932806	DEL	228	0	0	0	0	1	0	0	0
1	9932643	9932784	DEL	142	0	0	0	0	0	0	1	0
1	9932763	9934065	DEL	1303	1	0	0	0	0	0	0	0
1	9932896	9933081	DEL	186	0	0	0	0	0	0	1	0
1	9932972	9933391	DEL	420	0	0	0	0	0	0	1	0
1	9933024	9933112	DEL	89	0	0	0	0	0	0	1	0
1	9933112	9933572	DEL	461	0	0	0	1	0	0	0	0
1	9933161	9933392	DEL	232	0	0	0	0	0	0	1	0
1	9933445	9933580	DEL	136	0	0	0	0	0	1	0	0
1	9933591	9933679	DEL	89	0	0	0	0	0	0	1	0
1	9933629	9934410	DEL	782	0	0	0	0	1	0	0	0
1	9933684	9934194	DEL	511	1	0	0	0	0	0	0	0
1	9933686	9933922	DEL	237	0	0	0	0	0	1	0	0
1	9933754	9933894	DEL	141	0	0	0	0	0	0	1	0
1	9933826	9933826	INS	98	0	0	0	0	0	0	0	1
1	9933880	9934065	DEL	186	0	0	0	1	0	0	0	0
1	9933941	9934170	DEL	230	0	0	0	0	0	0	1	0
1	9934010	9934102	DEL	93	0	0	0	0	0	0	1	0
1	9934081	9934081	INS	80	0	0	0	0	0	0	0	1
1	9934150	9934422	DEL	273	1	0	0	0	0	0	0	0
1	9934267	9934356	DEL	90	0	0	0	0	0	0	1	0
1	9934335	9934424	DEL	90	1	0	0	0	0	0	0	0
1	9937018	9937123	DEL	106	1	1	1	1	1	1	1	1
1	9937082	9937136	DEL	55	1	0	0	0	0	0	0	0
1	9952469	9952469	INS	337	0	0	0	1	1	0	0	0
1	9956178	9956178	INS	357	0	0	0	1	1	0	0	0
1	9957964	9958294	DEL	331	1	1	1	1	1	1	1	1
1	9997849	9997849	INS	299	0	0	0	0	1	0	0	0
1	10013272	10013272	INS	302	1	0	0	0	1	0	0	0
1	10024002	10024289	DEL	288	0	1	1	1	1	1	1	1
1	10037829	10038205	DEL	377	1	1	1	1	1	1	1	1
1	10059077	10059077	INS	270	0	1	1	1	0	1	1	1
1	10061392	10061392	INS	274	1	0	0	0	1	0	0	0
1	10062292	10062436	DEL	145	0	1	1	1	0	1	1	1
1	10076453	10076453	INS	286	0	1	1	1	0	1	1	1
1	10084891	10085160	DEL	270	0	1	1	1	0	1	1	1
1	10084955	10085226	DEL	272	0	0	0	1	1	1	1	0
1	10091003	10091299	DEL	297	0	1	1	1	0	1	1	1
1	10139988	10140269	DEL	282	0	0	0	1	0	1	1	0
1	10140278	10140336	DEL	59	1	0	0	0	0	0	0	1
1	10140474	10140655	DEL	182	1	0	0	0	1	0	0	1
1	10140502	10140794	DEL	293	0	0	0	1	0	1	1	0
1	10144979	10145245	DEL	267	0	1	1	1	0	1	1	1
1	10165740	10166051	DEL	312	0	0	0	0	1	0	0	0
1	10190798	10190798	INS	65	0	1	0	0	1	0	1	0
1	10190825	10190825	INS	65	0	0	1	0	0	0	0	0
1	10190846	10190846	INS	64	1	1	0	1	1	0	1	1
1	10234966	10235410	DEL	445	0	0	0	0	1	1	0	0
1	10238050	10238350	DEL	301	1	0	0	0	1	0	0	1
1	10253582	10253582	INS	297	1	0	0	0	1	0	0	1
1	10254045	10254345	DEL	301	0	1	1	1	0	0	1	1
1	10254058	10254058	INS	251	1	0	0	0	1	0	0	1
1	10254346	10254564	DEL	219	1	0	0	0	1	0	0	1
1	10269226	10269546	DEL	321	0	0	0	0	0	1	0	0
1	10277220	10277220	INS	334	0	0	0	0	1	0	0	0
1	10279407	10279705	DEL	299	0	1	1	1	0	0	1	1
1	10283874	10283874	INS	86	0	0	0	0	1	0	0	0
1	10284097	10284097	INS	289	1	0	0	0	1	0	0	1
1	10284807	10285108	DEL	302	1	1	1	1	1	0	1	1
1	10289685	10289685	INS	192	0	1	1	1	0	0	1	1
1	10296368	10297512	DEL	1145	0	0	0	0	1	0	0	0
1	10296517	10296517	INS	333	0	0	1	0	0	0	1	1
1	10297184	10297396	DEL	213	0	0	0	1	0	0	1	1
1	10297522	10297522	INS	270	0	0	0	1	0	0	1	1
1	10314879	10314931	DEL	53	0	0	1	0	0	0	1	1
1	10321472	10321472	INS	303	0	0	0	0	1	0	0	0
1	10348862	10348862	INS	274	1	0	0	0	1	0	0	1
1	10351180	10351473	DEL	294	1	0	0	0	1	0	0	1
1	10355892	10355950	DEL	59	0	0	0	0	1	0	0	0
1	10355894	10356321	DEL	428	1	1	1	1	1	1	1	1
1	10355991	10356339	DEL	349	0	0	0	0	1	0	0	0
1	10360809	10360809	INS	288	0	0	0	0	1	0	0	0
1	10363600	10363600	INS	770	1	1	1	1	1	1	1	1
1	10363743	10363860	DEL	118	0	0	0	0	1	0	0	0
1	10364431	10364634	DEL	204	0	0	0	0	1	0	0	0
1	10364585	10364634	DEL	50	0	0	0	0	1	0	0	0
1	10365005	10365005	INS	271	1	1	1	1	1	1	1	1
1	10382213	10382213	INS	273	0	1	1	1	1	1	1	1
1	10390482	10391758	DEL	1277	0	0	0	0	1	0	0	0
1	10459111	10459111	INS	297	0	0	0	1	1	0	1	0
1	10463147	10463451	DEL	305	0	1	1	1	1	1	1	1
1	10486423	10486472	DEL	50	0	0	0	0	0	0	1	0
1	10493782	10494070	DEL	289	1	0	0	0	1	0	0	1
1	10551792	10551792	INS	321	0	0	0	1	0	0	1	0
1	10576096	10576096	INS	295	1	0	0	0	1	0	0	1
1	10580995	10580995	INS	2722	0	1	1	0	0	0	1	1
1	10594945	10595270	DEL	326	1	1	1	0	1	0	1	1
1	10614562	10614562	INS	297	1	0	0	0	1	0	0	1
1	10616391	10616391	INS	100	0	1	1	1	1	0	0	0
1	10616472	10616472	INS	102	0	1	1	1	0	1	1	1
1	10624848	10628382	DEL	3535	0	0	0	1	0	0	0	0
1	10652065	10652065	INS	336	0	1	1	1	0	0	1	1
1	10655917	10656214	DEL	298	1	0	0	0	1	1	0	1
1	10655952	10656119	DEL	168	0	0	0	0	0	0	0	1
1	10676503	10676594	DEL	92	1	1	1	1	1	1	1	1
1	10678643	10678643	INS	3789	1	1	1	1	1	1	1	1
1	10678718	10678718	INS	50	0	0	0	0	0	0	0	1
1	10679995	10680303	DEL	309	1	1	1	1	1	1	1	1
1	10730398	10730660	DEL	263	1	1	1	1	1	1	1	1
1	10730477	10730579	DEL	103	0	0	1	0	0	0	0	0
1	10765313	10765313	INS	303	1	1	1	1	1	1	1	1
1	10814122	10814122	INS	292	1	1	1	1	1	1	1	1
1	10842878	10842878	INS	296	1	0	0	0	0	0	0	1
1	10863730	10863730	INS	105	0	0	0	1	0	0	0	0
1	10863761	10863761	INS	105	1	0	1	1	1	1	1	1
1	10867024	10867024	INS	325	0	0	0	1	0	0	0	0
1	10881308	10881308	INS	243	0	0	1	1	0	0	1	0
1	10881317	10881317	INS	151	0	0	0	0	1	0	0	0
1	10881338	10881338	INS	393	1	0	1	0	0	1	0	0
1	10881351	10881351	INS	151	0	1	0	0	0	0	0	0
1	10881381	10881381	INS	162	0	0	0	0	0	0	0	1
1	10881381	10881381	INS	64	1	0	0	0	0	0	0	1
1	10881411	10881411	INS	54	0	1	0	0	0	0	0	0
1	10881429	10881429	INS	105	0	0	0	1	0	1	1	0
1	10884030	10884201	DEL	172	1	0	0	0	0	0	0	1
1	11024067	11024067	INS	303	0	0	1	1	0	1	1	0
1	11027132	11027411	DEL	280	1	0	0	0	1	1	0	0
1	11051716	11052004	DEL	289	0	1	1	1	1	1	1	1
1	11069375	11069375	INS	296	1	0	0	0	0	0	0	1
1	11110902	11110902	INS	192	1	0	1	1	1	1	1	1
1	11169689	11171203	DEL	1515	1	0	0	0	0	0	0	0
1	11176745	11176745	INS	286	0	0	0	0	0	1	0	0
1	11179455	11179775	DEL	321	1	0	1	1	0	1	1	0
1	11181218	11181218	INS	147	0	0	0	0	1	0	1	0
1	11181270	11181270	INS	148	0	0	0	1	0	0	0	0
1	11181289	11181289	INS	97	1	0	1	1	1	1	1	1
1	11181315	11181315	INS	100	1	0	0	0	0	0	0	0
1	11189819	11189819	INS	295	1	0	0	0	0	0	0	0
1	11218969	11218969	INS	145	0	0	0	0	0	0	1	0
1	11218979	11218979	INS	243	0	0	1	1	0	0	1	0
1	11219027	11219027	INS	108	1	0	0	0	0	1	0	1
1	11219043	11219043	INS	222	0	0	1	0	1	0	0	0
1	11219061	11219061	INS	50	0	0	0	0	0	0	1	0
1	11219136	11219136	INS	260	0	0	0	0	0	0	1	0
1	11271468	11271665	DEL	198	0	0	0	0	0	1	0	0
1	11271680	11271922	DEL	243	0	0	0	0	0	1	0	0
1	11279635	11279635	INS	4808	1	1	1	1	1	1	1	1
1	11281487	11281487	INS	127	0	0	0	0	0	1	0	0
1	11281524	11281524	INS	128	1	0	0	0	0	0	0	0
1	11283837	11283950	DEL	114	1	0	1	1	1	1	0	1
1	11283840	11283977	DEL	138	0	1	0	0	0	0	1	1
1	11283852	11283937	DEL	86	0	0	0	0	0	0	1	0
1	11283890	11284001	DEL	112	0	0	0	1	0	0	0	0
1	11297366	11297366	INS	296	0	0	1	1	0	0	1	0
1	11306752	11306752	INS	285	0	0	1	1	1	1	1	1
1	11308230	11308997	DEL	768	0	0	1	1	1	1	1	1
1	11349158	11349335	DEL	178	1	0	1	1	1	1	1	1
1	11366309	11374868	DEL	8560	1	0	1	1	1	1	1	1
1	11366735	11366801	DEL	67	0	1	0	0	1	0	0	1
1	11396628	11397842	INV	1214	0	0	0	1	1	1	1	1
1	11417085	11417085	INS	281	0	0	0	1	0	0	0	1
1	11419338	11420758	DEL	1421	1	0	0	1	0	0	0	1
1	11444623	11444901	DEL	279	1	0	0	0	0	0	0	0
1	11478704	11478704	INS	300	1	0	0	0	0	0	0	0
1	11508169	11508169	INS	158	0	1	0	0	1	0	0	0
1	11508171	11508171	INS	585	0	0	0	0	1	0	0	1
1	11546544	11546544	INS	285	1	0	0	0	0	1	1	0
1	11549770	11550412	DEL	643	1	0	0	0	0	0	0	0
1	11551399	11551399	INS	325	1	0	0	0	0	0	0	0
1	11577995	11577995	INS	284	0	0	0	1	1	1	0	0
1	11598180	11598480	DEL	301	0	0	0	0	0	0	0	1
1	11600699	11600699	INS	299	0	0	0	0	0	0	0	1
1	11616112	11616112	INS	291	0	0	1	1	1	1	1	0
1	11622821	11622821	INS	64	1	0	1	1	1	1	1	0
1	11626175	11626175	INS	278	1	0	0	0	0	0	0	0
1	11626345	11626417	DEL	73	1	0	1	1	1	1	1	0
1	11628489	11628489	INS	182	1	0	1	1	1	1	1	0
1	11668677	11668677	INS	275	0	0	1	1	0	0	1	0
1	11704759	11704759	INS	358	0	0	0	1	0	0	0	0
1	11704761	11704761	INS	60	1	0	0	1	1	1	0	0
1	11704761	11704761	INS	60	0	0	1	0	0	0	1	1
1	11706884	11706884	INS	290	1	1	0	0	1	0	0	1
1	11707602	11707602	INS	314	0	1	0	0	1	0	0	1
1	11746320	11746574	DEL	255	0	1	0	0	1	0	0	1
1	11755084	11755084	INS	305	1	1	0	0	1	0	0	1
1	11760889	11760889	INS	284	0	1	0	0	1	0	0	1
1	11774847	11774847	INS	289	1	0	1	1	1	1	1	1
1	11788572	11788867	DEL	296	1	1	1	1	1	1	1	1
1	11790642	11790642	INS	282	1	0	1	1	0	0	1	0
1	11791940	11791940	INS	326	0	0	0	1	1	1	0	0
1	11792586	11792586	INS	71	0	1	0	0	1	0	0	1
1	11792591	11792591	INS	295	1	0	1	1	0	1	1	0
1	11792878	11792878	INS	92	1	0	1	1	0	1	1	0
1	11818276	11818749	DEL	474	1	0	0	0	0	0	0	0
1	11839795	11840109	DEL	315	1	0	0	0	0	1	0	1
1	11846021	11846021	INS	84	0	0	0	0	0	0	0	1
1	11846051	11846051	INS	87	0	0	0	0	0	0	0	1
1	11857452	11857452	INS	364	0	0	0	0	0	0	0	1
1	11857452	11857452	INS	364	1	0	1	1	1	1	1	0
1	11859853	11859853	INS	292	0	0	0	0	0	0	0	1
1	11864128	11864440	DEL	313	0	0	0	0	0	0	0	1
1	11867934	11868250	DEL	317	1	1	1	1	1	1	1	1
1	11868806	11869073	DEL	268	1	1	1	1	1	1	1	1
1	11872776	11872776	INS	279	0	0	0	0	0	0	0	1
1	11880018	11880018	INS	286	1	0	0	0	0	0	0	0
1	11904811	11904811	INS	303	1	0	0	0	0	1	1	1
1	11906011	11906011	INS	85	1	0	0	0	0	1	1	1
1	11986844	11986970	DEL	127	1	1	1	1	1	1	1	1
1	11991050	11991135	DEL	86	1	1	1	1	1	1	1	1
1	11991997	11992292	DEL	296	1	1	1	1	1	1	1	1
1	12005687	12005964	DEL	278	1	0	1	1	1	1	1	0
1	12013641	12013916	DEL	276	0	1	1	1	1	1	1	1
1	12023716	12023716	INS	273	0	1	1	1	1	1	1	1
1	12039654	12039654	INS	56	0	0	1	1	1	1	1	1
1	12058411	12058713	DEL	303	1	1	1	1	1	1	1	1
1	12133800	12133800	INS	282	1	0	1	1	1	1	1	1
1	12135098	12135098	INS	52	0	0	1	1	1	1	1	1
1	12135328	12135328	INS	275	1	0	0	0	0	1	0	0
1	12137426	12137426	INS	288	1	0	0	0	0	1	0	0
1	12141782	12142053	DEL	272	0	0	1	1	1	1	1	1
1	12149262	12149563	DEL	302	1	1	1	1	1	1	1	1
1	12151776	12151776	INS	311	0	0	1	1	1	1	1	1
1	12167734	12168043	DEL	310	1	1	1	1	1	1	1	1
1	12168147	12168424	DEL	278	0	0	1	1	1	1	1	1
1	12168958	12168958	INS	272	0	0	1	1	1	1	1	1
1	12169889	12169955	DEL	67	1	0	1	1	1	1	1	1
1	12169907	12169972	DEL	66	0	1	0	0	0	0	0	0
1	12172818	12173155	DEL	338	1	0	0	0	0	1	0	1
1	12179993	12179993	INS	305	0	0	1	1	1	1	1	1
1	12181425	12181425	INS	295	0	1	1	1	1	1	1	1
1	12189368	12189638	DEL	271	1	1	1	1	1	1	1	1
1	12200052	12200052	INS	884	0	1	0	0	1	0	0	0
1	12206676	12206676	INS	301	1	0	0	0	0	1	0	0
1	12207412	12207686	DEL	275	1	1	0	0	1	1	0	1
1	12208737	12208737	INS	298	1	0	0	0	0	1	0	0
1	12209254	12209254	INS	210	1	1	0	0	1	1	0	1
1	12210539	12210539	INS	272	1	0	0	0	0	1	0	0
1	12215886	12220025	DEL	4140	1	0	0	0	0	1	0	0
1	12216710	12217212	DEL	503	1	0	0	0	0	0	0	0
1	12226998	12227271	DEL	274	0	0	1	1	0	0	1	1
1	12238293	12238591	DEL	299	1	0	0	1	1	1	0	1
1	12240474	12240747	DEL	274	0	0	0	1	1	1	0	1
1	12240493	12240493	INS	218	1	0	0	0	0	1	0	0
1	12240756	12240975	DEL	220	1	0	0	0	0	1	0	0
1	12240977	12240977	INS	277	1	0	0	0	0	0	0	0
1	12241408	12241529	DEL	122	1	0	0	1	1	1	0	1
1	12250024	12250024	INS	110	0	0	1	1	1	1	1	1
1	12255122	12255181	DEL	60	1	0	0	0	0	0	0	0
1	12255210	12255273	DEL	64	1	0	0	0	0	1	0	0
1	12271779	12271779	INS	276	0	0	0	0	0	0	0	1
1	12276047	12276047	INS	52	0	0	0	0	0	1	0	0
1	12276071	12276071	INS	54	0	0	0	1	1	0	0	0
1	12281072	12281124	DEL	53	1	1	1	1	0	0	0	0
1	12281227	12281286	DEL	60	0	0	0	0	0	1	0	0
1	12281276	12281328	DEL	53	0	0	0	0	1	0	0	0
1	12281673	12281673	INS	279	1	1	1	1	1	1	1	1
1	12282631	12282631	INS	234	1	1	1	1	1	1	1	1
1	12291862	12291862	INS	294	1	0	0	0	0	1	0	0
1	12295919	12295979	DEL	61	0	0	0	0	1	0	0	0
1	12305654	12305654	INS	362	1	0	1	0	1	1	0	1
1	12305654	12305654	INS	362	0	1	0	1	0	0	1	0
1	12305772	12305772	INS	342	0	0	1	0	0	0	0	0
1	12313831	12313831	INS	60	1	0	0	0	0	1	0	0
1	12347675	12347675	INS	305	1	0	0	0	1	1	0	0
1	12357641	12357935	DEL	295	1	1	1	1	1	1	1	0
1	12366886	12366935	DEL	50	0	0	0	0	0	0	0	1
1	12368531	12368531	INS	305	0	1	1	1	0	0	1	0
1	12372740	12373052	DEL	313	1	1	1	1	1	1	1	1
1	12377100	12377375	DEL	276	0	0	0	0	0	0	0	1
1	12385260	12385560	DEL	301	1	0	0	0	1	1	0	1
1	12407908	12407908	INS	292	1	0	0	0	0	1	0	0
1	12408068	12408068	INS	295	0	0	0	0	0	0	0	1
1	12410955	12410955	INS	315	1	0	0	1	1	0	1	0
1	12412131	12412403	DEL	273	1	0	0	1	1	0	1	0
1	12421129	12421185	DEL	57	1	0	0	0	1	1	0	1
1	12436565	12436855	DEL	291	1	0	0	0	0	1	0	1
1	12440732	12441865	DEL	1134	0	0	0	0	0	0	0	1
1	12440750	12441624	DEL	875	1	0	0	1	0	0	0	0
1	12440764	12442284	DEL	1521	1	1	0	1	1	1	0	1
1	12440779	12441275	DEL	497	0	0	0	0	0	0	1	0
1	12440904	12441528	DEL	625	0	0	0	0	0	0	1	0
1	12440916	12441275	DEL	360	0	0	0	0	0	1	0	0
1	12441276	12441528	DEL	253	0	0	1	0	0	0	0	0
1	12441352	12441600	DEL	249	0	0	1	0	0	0	1	0
1	12441404	12441528	DEL	125	0	0	1	0	0	0	0	0
1	12441479	12441602	DEL	124	0	0	0	0	0	0	1	0
1	12441480	12441553	DEL	74	0	1	0	0	0	0	0	0
1	12441689	12442402	DEL	714	0	0	0	0	0	1	1	0
1	12441916	12442034	DEL	119	0	0	0	1	0	0	0	1
1	12442329	12442413	DEL	85	0	0	0	1	0	0	0	0
1	12444462	12444569	DEL	108	0	0	0	0	0	0	0	1
1	12451193	12451193	INS	313	0	0	1	0	0	0	1	0
1	12467246	12467246	INS	297	0	0	0	0	1	0	0	0
1	12490179	12490474	DEL	296	1	0	1	1	1	1	1	1
1	12534276	12534276	INS	284	0	0	0	0	1	0	0	0
1	12540601	12540927	DEL	327	1	0	1	1	1	1	1	1
1	12542272	12542272	INS	301	0	0	0	0	1	0	0	0
1	12556709	12556709	INS	284	1	0	0	0	1	1	0	1
1	12569793	12569793	INS	321	0	0	0	0	0	0	0	1
1	12577514	12577514	INS	284	1	0	0	0	0	1	0	1
1	12582894	12582894	INS	4324	1	0	0	0	0	1	0	0
1	12604272	12604565	DEL	294	0	0	0	0	1	0	0	0
1	12607162	12607162	INS	735	1	0	0	0	1	1	0	1
1	12608432	12608432	INS	182	0	0	0	0	0	0	0	1
1	12611028	12611028	INS	81	1	0	0	0	0	1	0	1
1	12611030	12611030	INS	102	0	0	0	0	1	0	0	0
1	12616819	12617123	DEL	305	1	0	0	0	1	1	0	1
1	12619440	12619440	INS	882	1	0	0	0	1	1	0	1
1	12674891	12674891	INS	92	0	0	0	0	0	0	0	1
1	12674980	12674980	INS	94	0	0	0	0	0	0	0	1
1	12691433	12691498	DEL	66	0	0	0	0	1	0	1	0
1	12691483	12691548	DEL	66	0	0	0	0	0	0	0	1
1	12704736	12705003	DEL	268	0	1	1	1	0	1	0	1
1	12705998	12706186	DEL	189	0	0	0	0	1	0	1	0
1	12714855	12714855	INS	288	0	0	0	0	1	0	1	1
1	12717794	12717794	INS	76	0	0	0	0	1	0	1	1
1	12733912	12733912	INS	316	1	1	1	1	1	1	1	1
1	12746954	12747005	DEL	52	0	0	0	0	1	0	0	0
1	12774863	12775058	DEL	196	0	0	0	0	0	0	1	1
1	12775001	12775058	DEL	58	0	0	0	0	0	0	1	0
1	12775451	12775451	INS	937	0	0	0	0	0	0	1	1
1	12776615	12776711	DEL	96	0	0	0	0	0	0	1	1
1	12778464	12778464	INS	61	0	0	0	0	0	0	1	1
1	12786962	12786962	INS	351	0	0	0	1	0	1	0	0
1	12790222	12790222	INS	276	0	0	0	1	1	1	1	1
1	12813964	12813964	INS	60	0	0	0	0	1	0	0	0
1	12813968	12813968	INS	79	0	0	0	0	0	0	1	1
1	12825362	12825575	DEL	214	0	1	0	1	0	1	1	1
1	12835742	12836072	DEL	331	0	1	0	1	1	1	1	1
1	12844553	12844947	DEL	395	0	0	0	1	0	1	1	1
1	12845724	12846032	DEL	309	0	0	0	1	1	1	1	1
1	12868015	12868015	INS	287	0	0	0	0	0	0	1	1
1	12871375	12871375	INS	84	0	1	1	0	0	0	0	0
1	12871411	12871411	INS	86	0	1	0	0	1	0	0	0
1	12871426	12871426	INS	79	0	0	1	0	0	0	0	0
1	12890660	12890660	INS	88	1	1	1	1	1	1	1	1
1	12891874	12891994	DEL	121	0	0	0	1	1	1	0	0
1	12894955	12895031	DEL	77	1	1	1	1	1	1	1	1
1	12894987	12894987	INS	83	0	1	1	1	0	0	0	0
1	12902992	12903301	DEL	310	1	1	1	1	1	0	1	1
1	12919304	12919775	DEL	472	1	1	1	1	1	1	1	1
1	12924761	12924761	INS	341	0	1	1	1	1	1	1	1
1	12932815	12933104	DEL	290	1	0	0	0	1	0	1	1
1	12935700	12935988	DEL	289	0	1	1	1	1	1	1	1
1	12947509	12947509	INS	286	1	1	1	1	0	1	1	1
1	12953361	12953422	DEL	62	0	1	0	0	0	0	1	0
1	12977831	12977831	INS	81	0	0	0	0	0	0	1	0
1	13011564	13011564	INS	277	1	1	1	1	1	1	1	1
1	13012026	13013873	DEL	1848	0	0	0	0	0	0	0	1
1	13012159	13015741	DEL	3583	1	1	1	1	1	1	1	1
1	13019832	13020652	DEL	821	0	1	0	0	1	0	0	0
1	13032284	13032587	DEL	304	0	0	0	0	1	0	1	1
1	13046979	13046979	INS	294	0	0	0	0	1	0	0	0
1	13049453	13049730	DEL	278	0	0	1	0	0	0	1	1
1	13065205	13065205	INS	125	0	0	0	0	0	1	0	0
1	13065242	13065242	INS	121	1	0	0	0	0	0	0	0
1	13068533	13068820	DEL	288	0	1	1	0	1	0	1	0
1	13068725	13068822	DEL	98	0	0	0	0	1	0	0	0
1	13071964	13072293	DEL	330	1	0	0	1	1	1	1	1
1	13072202	13072256	DEL	55	0	1	0	0	0	0	1	0
1	13090116	13090728	DEL	613	0	1	0	0	0	0	0	0
1	13096681	13096996	DEL	316	0	0	0	0	1	0	0	1
1	13110714	13110714	INS	303	0	0	0	0	1	0	0	0
1	13113245	13113338	DEL	94	0	0	0	0	1	0	0	1
1	13137090	13137090	INS	319	0	1	0	0	0	0	0	0
1	13140742	13140742	INS	162	0	0	0	0	1	0	0	1
1	13140776	13140776	INS	223	1	0	0	0	0	1	0	0
1	13158495	13158576	DEL	82	0	0	1	0	0	0	1	1
1	13164713	13164985	DEL	273	1	0	0	1	1	1	0	0
1	13178774	13178774	INS	56	0	1	0	0	0	0	0	0
1	13181299	13181714	DEL	416	0	1	0	0	0	0	0	0
1	13191334	13191334	INS	319	0	0	1	0	0	0	1	0
1	13199092	13199092	INS	307	0	0	0	0	0	0	0	1
1	13221053	13221053	INS	311	0	0	1	0	0	0	1	0
1	13242438	13242719	DEL	282	0	1	0	0	0	0	0	0
1	13247266	13247266	INS	2040	0	0	0	1	0	0	0	0
1	13254667	13254667	INS	385	1	0	0	1	1	1	0	0
1	13275244	13275434	DEL	191	0	1	1	0	1	0	1	0
1	13280224	13280224	INS	311	0	1	1	0	1	0	1	0
1	13287864	13288136	DEL	273	0	0	1	0	1	0	1	0
1	13299991	13300076	DEL	86	0	0	0	0	0	0	0	1
1	13300053	13300138	DEL	86	0	0	0	1	1	0	0	1
1	13308965	13315802	DEL	6838	1	0	0	1	0	1	0	0
1	13315626	13315626	INS	440	0	0	0	0	0	0	0	1
1	13315775	13315775	INS	438	0	0	0	0	0	0	0	1
1	13315802	13316274	DEL	473	0	0	1	0	1	0	1	0
1	13323691	13323993	DEL	303	0	1	1	0	1	0	1	0
1	13325020	13325020	INS	299	0	0	1	0	1	0	1	0
1	13328404	13328404	INS	403	0	0	1	0	1	0	1	0
1	13368878	13369208	DEL	331	0	1	0	0	0	0	0	1
1	13378125	13378125	INS	277	0	1	0	0	0	0	0	1
1	13386720	13386720	INS	284	0	0	1	1	1	0	1	0
1	13391786	13391786	INS	263	0	0	1	1	1	0	1	0
1	13403187	13403187	INS	781	0	0	1	1	1	0	1	0
1	13408120	13408197	DEL	78	0	0	1	1	0	0	0	0
1	13408189	13408265	DEL	77	0	0	0	0	0	0	1	0
1	13408218	13408295	DEL	78	0	0	1	0	1	0	0	0
1	13430634	13430634	INS	55	0	0	0	1	0	0	0	0
1	13430654	13430654	INS	78	0	1	1	1	1	0	1	1
1	13461643	13461643	INS	64	0	0	1	1	1	0	1	0
1	13472034	13472034	INS	300	0	1	1	1	1	0	1	0
1	13479509	13479509	INS	288	1	1	1	1	1	1	1	1
1	13486142	13486142	INS	333	0	1	0	0	0	0	0	0
1	13486242	13486242	INS	68	0	1	0	0	0	0	0	0
1	13495413	13495413	INS	208	0	0	1	1	1	0	1	0
1	13502237	13502237	INS	266	0	0	0	0	0	0	0	1
1	13507071	13507071	INS	853	1	1	1	1	1	1	1	1
1	13513486	13513486	INS	64	0	0	0	0	1	0	0	0
1	13546171	13546171	INS	276	0	0	0	0	1	0	0	0
1	13556684	13557447	DEL	764	0	0	0	0	1	0	0	0
1	13558936	13558936	INS	305	0	1	1	1	1	0	1	0
1	13564514	13564825	DEL	312	0	0	0	0	0	0	1	1
1	13564689	13564786	DEL	98	0	0	0	0	0	0	0	1
1	13569072	13569342	DEL	271	0	0	0	0	1	0	0	0
1	13583765	13584034	DEL	270	1	1	1	1	1	0	1	1
1	13585865	13585865	INS	304	1	1	1	1	1	0	1	1
1	13593793	13593793	INS	292	0	0	0	1	1	0	0	1
1	13596635	13596635	INS	52	0	0	0	1	1	0	0	0
1	13604476	13604584	DEL	109	1	1	1	1	1	0	1	0
1	13606970	13606970	INS	80	0	0	1	1	1	0	1	0
1	13629075	13629075	INS	283	0	0	0	0	1	0	0	0
1	13634154	13634674	DEL	521	0	1	0	0	0	0	0	0
1	13637000	13637000	INS	60	1	1	1	1	1	1	1	0
1	13642435	13642435	INS	284	1	1	0	0	0	0	0	1
1	13650010	13650082	DEL	69	0	0	0	0	0	1	1	0
1	13650012	13650012	INS	107	0	0	1	1	1	0	1	0
1	13650018	13650018	INS	72	1	1	0	0	0	0	0	1
1	13657815	13657815	INS	236	1	1	1	1	1	1	1	1
1	13671542	13671720	DEL	179	1	0	0	1	1	0	0	0
1	13680006	13680568	DEL	563	0	0	0	1	0	0	0	0
1	13690155	13690155	INS	313	1	0	0	0	0	0	0	1
1	13753136	13753136	INS	273	1	1	0	0	1	0	0	0
1	13762461	13762461	INS	254	0	1	1	0	0	0	1	0
1	13769242	13769242	INS	289	1	0	0	1	1	0	0	0
1	13770494	13770494	INS	335	0	1	1	0	0	0	1	0
1	13774575	13774575	INS	158	0	1	1	0	0	0	1	0
1	13774610	13774610	INS	155	0	0	0	0	0	0	1	0
1	13781479	13781479	INS	62	1	1	1	1	1	0	1	0
1	13787442	13787442	INS	285	0	0	0	0	0	1	0	1
1	13787455	13787626	DEL	172	0	1	1	0	0	0	1	0
1	13800201	13800201	INS	139	1	0	0	1	1	1	1	1
1	13816955	13816955	INS	50	0	0	0	0	0	0	0	1
1	13817108	13817382	DEL	275	0	0	0	0	0	0	0	1
1	13817499	13817842	DEL	344	0	0	0	0	0	0	0	1
1	13818950	13818950	INS	290	0	0	0	1	0	1	1	0
1	13829113	13829113	INS	65	0	0	0	0	0	0	0	1
1	13831681	13831980	DEL	300	1	0	0	0	0	0	0	0
1	13832622	13832921	DEL	300	1	0	0	0	0	0	0	0
1	13845469	13845754	DEL	286	1	1	1	1	1	0	1	1
1	13852826	13852826	INS	295	1	0	0	0	0	0	0	0
1	13859626	13859626	INS	306	0	1	1	1	1	0	1	0
1	13863451	13863743	DEL	293	1	1	1	1	1	0	1	1
1	13874775	13874775	INS	117	0	0	0	0	0	0	0	1
1	13915717	13915717	INS	340	1	1	1	0	1	0	1	0
1	13916050	13916050	INS	275	1	1	1	0	1	0	1	0
1	13937652	13937652	INS	326	0	0	0	0	0	0	0	1
1	13962610	13962610	INS	112	1	1	1	1	1	0	1	0
1	13965961	13966016	DEL	56	0	0	0	0	0	1	0	1
1	13965968	13966045	DEL	78	1	0	0	0	0	0	0	0
1	13965978	13966037	DEL	60	0	0	0	0	1	0	0	0
1	13965989	13966055	DEL	67	1	1	1	1	1	0	1	0
1	13966003	13966055	DEL	53	0	0	0	1	0	0	0	0
1	13975740	13975740	INS	296	0	0	0	1	0	1	0	1
1	13984837	13984946	DEL	110	1	1	1	1	1	1	1	1
1	14043276	14043276	INS	303	1	1	1	1	1	1	1	0
1	14044229	14044229	INS	211	1	1	1	1	1	1	0	0
1	14053263	14053551	DEL	289	1	1	1	1	1	1	1	0
1	14055272	14055568	DEL	297	1	1	1	1	1	1	1	0
1	14077457	14077609	DEL	153	1	1	1	1	1	1	1	0
1	14083612	14083612	INS	5165	0	0	0	0	0	0	0	1
1	14116895	14116895	INS	281	0	1	0	1	1	1	0	0
1	14155292	14155292	INS	342	0	1	0	0	1	0	0	0
1	14157155	14157439	DEL	285	0	1	0	0	1	0	0	0
1	14162217	14162217	INS	311	0	1	0	0	1	0	0	0
1	14169460	14169571	DEL	112	1	0	1	0	0	0	1	0
1	14170454	14170454	INS	559	1	0	1	0	0	0	1	0
1	14206570	14206863	DEL	294	1	1	1	1	1	1	1	0
1	14243538	14243823	DEL	286	0	0	0	0	1	0	0	0
1	14320221	14320510	DEL	290	0	1	0	0	0	0	0	1
1	14327835	14328036	DEL	202	1	1	1	0	1	1	1	1
1	14427567	14427630	DEL	64	1	0	0	0	1	1	1	0
1	14427583	14427646	DEL	64	0	0	0	0	0	0	0	1
1	14427596	14427658	DEL	63	0	1	1	0	0	0	0	0
1	14465695	14465695	INS	288	0	0	0	1	1	0	0	0
1	14509189	14509189	INS	302	0	1	0	0	0	1	0	1
1	14513123	14513426	DEL	304	1	0	0	0	0	0	0	0
1	14516605	14516605	INS	281	1	0	0	0	0	0	0	0
1	14538914	14538914	INS	104	0	0	0	0	0	0	1	0
1	14538970	14538970	INS	104	0	0	1	0	0	0	0	0
1	14594791	14594942	DEL	152	0	0	0	0	1	0	0	0
1	14594829	14594979	DEL	151	1	0	0	1	0	1	1	1
1	14594858	14595011	DEL	154	0	1	0	0	0	0	0	0
1	14594927	14595077	DEL	151	0	0	1	1	0	0	1	1
1	14595458	14595458	INS	298	1	0	0	0	1	0	0	0
1	14617390	14617390	INS	314	1	0	0	1	1	0	0	0
1	14627828	14627828	INS	74	1	0	0	1	1	0	0	1
1	14627843	14627843	INS	76	0	0	0	0	0	0	0	1
1	14631244	14632259	DEL	1016	1	1	1	1	1	0	0	1
1	14632219	14632356	DEL	138	0	0	0	1	0	0	0	0
1	14636269	14636269	INS	442	1	0	1	1	1	0	0	1
1	14656746	14656746	INS	319	0	0	0	0	1	0	0	0
1	14664320	14664657	DEL	338	1	1	1	1	1	1	1	1
1	14683398	14683713	DEL	316	1	0	0	1	1	0	0	0
1	14691729	14692024	DEL	296	0	1	1	0	0	1	0	1
1	14696809	14696809	INS	310	1	1	1	0	1	0	0	0
1	14700919	14701351	DEL	433	1	0	0	1	1	0	0	0
1	14701020	14701351	DEL	332	0	1	1	0	0	1	0	1
1	14709938	14709938	INS	323	0	0	0	0	1	0	0	0
1	14716275	14716576	DEL	302	1	1	1	1	1	1	0	0
1	14716755	14716755	INS	60	1	0	0	1	0	0	0	0
1	14719639	14719639	INS	331	0	0	0	0	0	1	0	0
1	14723162	14723162	INS	330	0	1	1	0	0	0	0	1
1	14725204	14725471	DEL	268	0	1	0	0	0	0	0	0
1	14725281	14725618	DEL	338	0	1	1	0	0	0	0	1
1	14725472	14725472	INS	350	1	0	0	0	0	0	0	0
1	14725486	14725486	INS	224	1	0	0	1	0	0	0	0
1	14725656	14725711	DEL	56	0	1	0	0	0	0	0	0
1	14737900	14737900	INS	305	0	0	0	1	1	0	0	0
1	14766963	14766963	INS	3432	0	0	0	0	0	0	0	0
1	14767598	14767598	INS	289	1	1	1	1	0	0	0	1
1	14772473	14772473	INS	286	1	1	1	0	1	0	1	1
1	14773962	14773962	INS	267	0	1	1	0	0	0	0	1
1	14777641	14777641	INS	164	1	1	1	1	1	1	1	1
1	14779866	14779866	INS	277	0	0	0	1	1	1	0	0
1	14782227	14782227	INS	61	1	1	1	0	1	0	1	1
1	14785041	14785041	INS	103	0	0	0	0	0	0	0	1
1	14785118	14785118	INS	102	0	1	1	0	0	0	0	1
1	14787734	14789725	DEL	1992	1	0	1	0	1	0	1	0
1	14800910	14800910	INS	295	1	1	1	1	1	0	1	1
1	14806375	14806375	INS	402	1	0	0	1	0	0	0	0
1	14817161	14817459	DEL	299	0	0	0	0	1	0	0	0
1	14824850	14824850	INS	324	0	0	0	0	0	0	1	0
1	14825770	14839000	DEL	13231	0	0	0	1	0	0	0	1
1	14830329	14843557	DEL	13229	0	0	0	0	0	1	0	0
1	14830462	14838077	DEL	7616	0	0	0	0	0	0	1	0
1	14837220	14837544	DEL	325	0	0	0	0	1	0	0	0
1	14850444	14850444	INS	333	1	1	0	0	0	0	0	0
1	14852029	14852319	DEL	291	0	0	0	1	0	0	1	0
1	14852914	14852914	INS	62	0	0	0	1	0	0	1	0
1	14854519	14854519	INS	299	1	0	0	1	0	0	0	0
1	14857306	14857622	DEL	317	0	0	0	1	0	0	1	0
1	14869264	14869264	INS	324	0	0	0	0	0	1	0	0
1	14872146	14872146	INS	58	1	1	1	1	1	1	1	1
1	14872164	14872959	DEL	796	0	0	0	0	0	0	0	1
1	14877485	14877485	INS	317	0	0	0	0	0	0	0	1
1	14881761	14881906	DEL	146	0	0	0	1	0	0	1	0
1	14881763	14881834	DEL	72	0	0	0	1	0	0	0	0
1	14900425	14900425	INS	282	1	1	1	1	1	1	1	1
1	14913107	14913107	INS	282	1	0	0	0	0	0	1	0
1	14915131	14915131	INS	262	1	1	1	0	0	0	0	1
1	14916200	14916200	INS	327	1	0	0	0	0	0	1	0
1	14917023	14917023	INS	167	1	0	0	0	0	0	1	0
1	14917081	14917164	DEL	84	1	1	1	1	1	1	1	1
1	14921063	14921257	DEL	195	0	0	0	0	0	0	0	1
1	14921108	14921302	DEL	195	1	0	0	0	0	0	0	0
1	14933681	14933748	DEL	68	0	1	1	0	1	0	0	1
1	14935417	14935417	INS	63	1	1	1	0	0	0	0	1
1	14937928	14938240	DEL	313	1	1	1	1	1	1	1	1
1	14941154	14941154	INS	292	0	1	1	1	1	1	1	1
1	14941927	14941927	INS	910	0	0	1	0	0	0	0	1
1	14942116	14942116	INS	926	1	1	1	1	1	1	1	0
1	14945268	14945528	DEL	261	0	1	1	1	1	1	1	1
1	14963884	14963999	DEL	116	0	1	1	1	1	1	1	1
1	14963941	14964093	DEL	153	0	0	0	0	1	0	0	0
1	14964012	14964164	DEL	153	1	0	0	0	1	0	0	0
1	14964093	14964093	INS	287	1	1	1	1	1	1	1	1
1	14966208	14966208	INS	331	0	0	0	0	0	1	0	0
1	14993426	14993426	INS	60	1	1	1	1	1	1	1	1
1	15007360	15007636	DEL	277	1	1	1	1	1	1	1	1
1	15038476	15038476	INS	272	0	1	0	0	0	0	0	0
1	15038551	15038551	INS	276	0	1	1	1	0	0	1	1
1	15038649	15038649	INS	325	0	0	0	1	0	0	1	0
1	15038649	15038649	INS	325	0	1	0	1	0	0	0	0
1	15039370	15039893	DEL	524	1	0	0	0	0	0	0	1
1	15039383	15039383	INS	122	1	1	1	1	1	1	1	1
1	15039901	15039901	INS	92	1	1	1	1	1	1	1	1
1	15055313	15055370	DEL	58	0	1	1	1	0	1	1	0
1	15055683	15055683	INS	290	1	1	1	1	1	1	1	1
1	15059024	15059024	INS	285	0	0	0	0	1	0	0	0
1	15063079	15063128	DEL	50	0	0	0	0	1	0	0	0
1	15085015	15085015	INS	326	1	1	0	0	0	1	0	0
1	15094388	15094478	DEL	91	0	1	0	0	0	0	0	0
1	15094454	15094528	DEL	75	1	0	0	0	0	0	0	0
1	15112402	15112701	DEL	300	0	1	0	0	0	0	0	0
1	15115880	15115880	INS	281	1	0	0	0	0	0	0	0
1	15117146	15117146	INS	209	1	0	0	0	0	1	0	0
1	15126849	15126923	DEL	75	1	0	0	0	0	0	0	1
1	15128558	15128558	INS	295	1	0	0	0	0	0	0	1
1	15138305	15138305	INS	295	0	0	0	0	0	1	0	0
1	15155716	15155716	INS	174	0	0	0	0	0	1	0	0
1	15155808	15155808	INS	181	0	0	0	0	0	1	0	0
1	15162610	15162895	DEL	286	1	1	1	1	1	1	1	1
1	15165080	15165080	INS	252	1	0	1	1	1	1	1	0
1	15168472	15168557	DEL	86	0	1	1	1	0	0	1	1
1	15179085	15180277	DEL	1193	1	0	0	0	0	0	0	0
1	15180461	15180590	DEL	130	1	0	0	0	0	0	0	0
1	15216634	15216933	DEL	300	1	1	0	1	1	1	0	1
1	15219616	15219896	DEL	281	1	1	0	1	1	1	0	1
1	15227048	15227048	INS	53	1	1	0	1	1	1	0	1
1	15229187	15229187	INS	58	0	1	1	1	0	0	1	1
1	15249752	15249895	DEL	144	0	0	0	0	1	1	0	1
1	15249830	15249995	DEL	166	0	1	1	0	1	0	0	1
1	15249836	15249895	DEL	60	1	0	0	0	0	0	0	0
1	15249924	15250005	DEL	82	1	0	0	0	0	0	0	0
1	15287276	15287276	INS	302	0	0	0	1	0	0	0	0
1	15289208	15289208	INS	272	1	0	0	1	0	0	0	0
1	15300775	15300775	INS	294	1	1	1	1	1	1	1	1
1	15318114	15318114	INS	288	0	1	1	0	1	1	1	1
1	15321670	15321670	INS	299	0	1	0	1	1	0	0	0
1	15325582	15325582	INS	778	0	1	1	1	1	1	1	1
1	15359954	15360401	DEL	448	0	1	1	1	1	1	1	1
1	15421183	15421503	DEL	321	1	1	1	1	1	1	1	1
1	15422202	15422477	DEL	276	0	0	1	0	1	1	1	0
1	15429689	15429689	INS	289	1	0	0	0	0	0	0	0
1	15429824	15429824	INS	280	0	0	0	1	1	1	1	0
1	15429919	15429919	INS	271	1	0	1	0	0	0	0	0
1	15465625	15465625	INS	312	1	0	0	1	0	0	0	1
1	15467955	15468064	DEL	110	1	0	0	1	0	0	0	1
1	15492682	15492682	INS	50	1	1	1	1	1	1	1	0
1	15500615	15500615	INS	300	0	1	0	0	1	0	0	0
1	15503017	15503017	INS	269	1	1	1	1	1	1	1	1
1	15510055	15510055	INS	286	1	0	0	0	0	0	0	0
1	15537520	15537520	INS	297	1	0	0	0	0	0	0	0
1	15544615	15544615	INS	53	1	0	0	0	0	0	0	0
1	15545579	15545715	DEL	137	1	0	0	1	0	0	0	1
1	15553205	15553205	INS	1203	1	0	0	0	0	0	0	0
1	15553587	15553587	INS	271	1	0	0	0	0	0	0	0
1	15555303	15555303	INS	319	0	0	0	1	0	0	0	1
1	15601421	15601569	DEL	149	0	0	0	1	0	0	0	1
1	15602623	15602623	INS	52	1	0	0	0	0	0	0	0
1	15627883	15627883	INS	64	0	0	0	1	0	0	0	1
1	15647096	15647450	DEL	355	0	0	0	1	0	0	0	1
1	15649615	15649615	INS	104	0	0	0	0	0	0	0	1
1	15649660	15649660	INS	100	1	1	1	1	1	1	1	0
1	15708037	15708037	INS	1399	1	1	1	1	1	1	1	1
1	15715673	15715961	DEL	289	1	1	1	1	1	1	1	1
1	15727506	15727506	INS	286	1	1	1	1	1	1	1	1
1	15731546	15731546	INS	93	1	1	1	1	1	1	1	1
1	15757618	15757618	INS	203	0	1	1	0	1	1	1	1
1	15766956	15766956	INS	297	0	0	0	0	1	1	1	0
1	15783512	15783512	INS	168	0	0	0	0	0	0	1	0
1	15786661	15786661	INS	293	0	1	0	0	1	1	1	1
1	15787232	15787521	DEL	290	1	1	1	1	1	1	1	1
1	15792323	15792323	INS	285	1	1	1	1	1	1	1	1
1	15796138	15796421	DEL	284	1	1	1	1	1	1	1	1
1	15797415	15797478	DEL	64	1	1	1	1	1	1	1	1
1	15825164	15825339	DEL	176	1	1	1	1	1	1	1	1
1	15860777	15860777	INS	305	1	1	1	1	1	1	1	1
1	15872278	15872342	DEL	65	0	0	0	0	0	0	0	1
1	15872294	15872294	INS	335	1	1	1	1	1	1	1	1
1	15872668	15872668	INS	158	1	1	1	1	1	1	1	1
1	15887319	15887608	DEL	290	1	1	0	1	1	1	1	1
1	15923936	15923936	INS	74	0	0	0	0	0	0	0	1
1	15923940	15923940	INS	102	0	0	0	0	0	0	0	1
1	15932301	15932301	INS	280	1	1	1	1	1	1	1	1
1	15944480	15944480	INS	277	0	0	0	0	0	0	0	1
1	15954410	15954410	INS	85	1	1	1	1	1	1	1	1
1	15957492	15957492	INS	276	1	0	0	1	1	0	1	0
1	15976220	15976479	DEL	260	1	1	1	1	1	1	1	1
1	15981203	15981203	INS	305	0	1	0	0	0	0	0	1
1	16078668	16078668	INS	81	0	0	0	1	0	0	0	0
1	16133136	16133314	DEL	179	1	0	0	1	0	0	1	0
1	16153391	16153471	DEL	81	0	0	0	0	0	0	1	0
1	16183969	16184084	DEL	116	1	1	1	0	1	1	1	1
1	16184806	16184865	DEL	60	1	0	0	1	0	0	0	0
1	16188824	16188824	INS	1024	1	1	1	1	1	1	1	1
1	16204333	16204333	INS	8395	1	1	0	0	1	1	1	1
1	16211457	16211457	INS	347	0	1	0	0	1	1	1	1
1	16213210	16213210	INS	84	1	0	0	1	0	0	0	0
1	16337073	16337073	INS	298	0	0	0	1	0	0	0	0
1	16348586	16348586	INS	306	0	1	1	1	1	1	1	1
1	16352921	16353194	DEL	274	0	1	1	1	1	1	1	1
1	16363824	16364116	DEL	293	0	1	1	1	1	1	1	1
1	16370165	16370475	DEL	311	0	1	1	1	1	1	1	1
1	16380176	16380176	INS	298	0	0	0	1	0	0	0	0
1	16388384	16388384	INS	63	0	1	1	1	1	1	0	1
1	16388418	16388418	INS	56	0	0	0	0	0	0	1	0
1	16390395	16390662	DEL	268	0	1	1	1	1	1	1	1
1	16413301	16413598	DEL	298	1	1	1	1	1	1	1	1
1	16437273	16437273	INS	59	0	0	1	0	1	0	1	1
1	16437298	16437298	INS	56	0	1	0	1	0	0	0	0
1	16437323	16437323	INS	56	0	0	0	0	0	1	0	0
1	16466126	16466126	INS	59	1	0	1	1	0	1	0	0
1	16514659	16514807	DEL	149	0	0	0	0	0	0	1	0
1	16516277	16516277	INS	56	0	1	1	1	1	1	1	0
1	16521707	16522624	DEL	918	1	0	0	1	0	0	0	0
1	16595246	16595300	DEL	55	0	0	0	1	0	0	0	0
1	16595278	16595332	DEL	55	1	0	0	0	0	0	0	0
1	16638717	16638717	INS	733	0	0	1	0	1	1	1	0
1	16671573	16671573	INS	310	0	0	0	0	0	0	1	0
1	16724302	16724302	INS	86	0	1	0	0	0	0	0	1
1	16724929	16724929	INS	205	0	1	0	0	0	0	0	1
1	16729429	16730142	DEL	714	0	0	1	0	0	0	0	0
1	16778865	16779556	DEL	692	0	0	1	0	0	0	0	0
1	16806359	16806659	DEL	301	0	1	0	1	1	1	1	1
1	16809822	16810097	DEL	276	1	0	1	0	0	1	1	1
1	16812384	16812384	INS	294	1	0	1	0	0	1	1	1
1	16813257	16813257	INS	301	0	0	0	1	1	1	1	0
1	16822953	16823027	DEL	75	1	0	1	0	0	0	0	0
1	16825052	16831523	DEL	6472	1	0	1	0	0	0	0	0
1	16848080	16848131	DEL	52	1	0	1	0	0	0	0	0
1	16906621	16907251	DEL	631	1	0	1	0	0	0	0	0
1	16946492	16946549	DEL	58	1	0	0	0	0	0	0	0
1	16948287	16948287	INS	273	0	0	1	0	0	1	0	0
1	16952885	16952885	INS	60	0	0	0	0	0	0	1	1
1	16952903	16952903	INS	58	0	0	0	0	0	0	0	1
1	16962662	16962718	DEL	57	0	0	1	0	0	1	0	0
1	16962663	16962746	DEL	84	0	0	1	0	0	0	1	1
1	16963375	16963489	DEL	115	1	0	1	0	0	1	1	1
1	16992286	16992286	INS	291	0	0	1	0	0	0	0	0
1	16995538	16995538	INS	351	1	0	0	0	0	0	0	0
1	16999787	16999787	INS	286	0	0	1	0	0	0	0	0
1	17037020	17037020	INS	8778	0	0	0	0	0	0	0	1
1	17044582	17044582	INS	283	1	0	0	0	0	0	0	0
1	17052978	17053278	DEL	301	1	0	1	0	0	0	0	1
1	17054106	17054106	INS	64	0	0	1	0	0	0	0	0
1	17054118	17054118	INS	148	1	0	0	0	0	0	0	0
1	17056890	17056890	INS	61	0	0	1	0	0	0	0	0
1	17089297	17089951	INV	654	1	0	0	0	0	0	0	0
1	17089871	17090342	INV	471	1	0	0	0	0	0	0	0
1	17096070	17096070	INS	307	0	0	1	0	0	0	0	0
1	17108882	17108882	INS	308	0	0	1	0	0	1	0	0
1	17112009	17112311	DEL	303	1	0	0	0	0	0	0	0
1	17113854	17113854	INS	87	1	0	0	0	0	0	0	0
1	17160494	17160807	DEL	314	1	0	0	0	0	0	0	0
1	17264725	17265042	DEL	318	1	0	0	0	0	0	0	0
1	17265845	17266122	DEL	278	1	0	0	0	0	0	0	0
1	17266421	17266421	INS	307	1	0	0	0	0	0	0	0
1	17285402	17285402	INS	319	0	1	0	0	0	0	0	1
1	17292731	17292731	INS	296	0	0	0	1	1	1	1	1
1	17293498	17293498	INS	310	0	0	1	0	0	0	0	0
1	17323682	17323682	INS	297	1	0	0	0	0	0	0	0
1	17325993	17325993	INS	66	1	0	1	0	0	0	0	0
1	17354784	17355621	DEL	838	0	1	0	0	0	0	0	1
1	17356000	17356307	DEL	308	1	0	1	0	0	0	0	0
1	17360531	17360531	INS	264	1	0	0	0	0	0	0	0
1	17417601	17417657	DEL	57	0	0	1	0	0	0	0	0
1	17427439	17427439	INS	343	0	1	0	0	0	0	0	0
1	17436890	17437722	DEL	833	1	1	1	1	1	1	1	1
1	17444643	17444643	INS	317	1	0	1	1	1	1	1	0
1	17446372	17446372	INS	305	1	0	1	1	1	1	1	0
1	17449056	17449107	DEL	52	0	0	1	0	0	0	0	0
1	17501804	17501804	INS	288	0	0	1	0	0	0	0	0
1	17505750	17506030	DEL	281	1	0	0	1	1	1	1	0
1	17538367	17538367	INS	57	1	0	1	0	0	0	0	0
1	17545316	17545316	INS	358	1	0	1	0	0	0	0	0
1	17547507	17547507	INS	319	0	0	1	1	1	1	1	0
1	17548920	17548920	INS	322	1	0	1	0	0	0	0	0
1	17555387	17555387	INS	88	0	1	1	0	0	1	0	1
1	17555404	17555404	INS	92	0	0	0	0	0	0	0	1
1	17555420	17555420	INS	87	0	1	0	0	0	0	0	0
1	17555463	17555463	INS	93	0	0	0	0	0	1	0	0
1	17560503	17560503	INS	293	1	0	1	0	0	0	0	0
1	17563384	17563677	DEL	294	1	0	1	0	0	0	0	0
1	17567965	17568206	DEL	242	1	0	1	0	0	0	0	0
1	17585573	17585843	DEL	271	1	1	1	0	0	1	0	1
1	17587954	17587954	INS	279	1	1	1	0	0	1	0	1
1	17589419	17589419	INS	308	1	1	1	0	0	1	0	1
1	17592482	17592892	DEL	411	1	1	1	0	0	1	0	1
1	17593265	17593538	DEL	274	0	1	1	0	0	1	0	1
1	17612467	17612467	INS	484	0	0	1	0	0	0	0	0
1	17614618	17614695	DEL	78	1	0	1	0	0	0	0	0
1	17631299	17631299	INS	97	1	0	0	0	0	0	0	0
1	17649823	17650280	DEL	458	1	0	0	0	0	0	0	0
1	17656883	17656945	DEL	63	0	0	0	0	1	0	0	0
1	17657726	17657726	INS	280	1	1	1	1	1	1	1	0
1	17659305	17659305	INS	329	0	0	1	0	0	1	0	0
1	17665768	17665841	DEL	74	1	0	0	0	0	0	0	0
1	17670925	17670925	INS	8006	1	1	1	1	1	1	1	0
1	17674307	17674307	INS	315	1	0	0	0	0	0	0	0
1	17682487	17682819	DEL	333	1	1	1	1	1	1	1	1
1	17683081	17683081	INS	400	0	1	0	0	0	0	0	0
1	17695217	17695217	INS	53	0	0	0	1	1	0	0	0
1	17695239	17695239	INS	53	0	0	0	0	0	0	1	0
1	17697524	17697524	INS	293	0	0	1	0	0	0	0	0
1	17700193	17700487	DEL	295	1	1	1	1	1	1	1	1
1	17704119	17704119	INS	52	1	0	0	0	0	0	0	0
1	17710791	17710791	INS	133	1	0	1	1	1	1	1	0
1	17718888	17718888	INS	300	0	0	0	1	1	0	1	0
1	17720566	17721267	DEL	702	1	0	1	1	1	0	1	0
1	17724967	17724967	INS	628	1	0	1	0	0	1	0	0
1	17735067	17735128	DEL	62	1	0	1	1	1	1	1	0
1	17759330	17759330	INS	280	1	1	1	1	1	1	1	1
1	17760755	17760755	INS	306	1	1	1	1	0	1	0	1
1	17763181	17763181	INS	4581	1	0	0	0	0	0	0	0
1	17765336	17765336	INS	88	0	0	1	0	0	0	0	0
1	17765373	17765373	INS	100	1	1	1	1	1	1	1	1
1	17765392	17765392	INS	123	0	0	0	1	0	0	0	0
1	17765428	17765428	INS	59	0	0	0	0	0	1	0	0
1	17768922	17768922	INS	831	0	0	1	0	0	0	0	0
1	17807644	17807950	DEL	307	1	0	0	1	1	1	1	0
1	17830939	17830939	INS	65	0	0	1	0	0	0	0	0
1	17925975	17926055	DEL	81	1	0	1	0	0	0	0	0
1	17935069	17935313	DEL	245	1	0	1	1	0	1	0	0
1	17940390	17940390	INS	605	0	1	1	1	1	1	1	1
1	18069335	18069335	INS	245	1	1	1	1	1	1	0	1
1	18078633	18078945	DEL	313	0	0	1	0	0	1	1	0
1	18102127	18102433	DEL	307	0	0	0	0	0	1	1	0
1	18106312	18106621	DEL	310	0	0	1	0	0	0	0	0
1	18119532	18119532	INS	326	0	0	0	0	0	1	1	0
1	18143721	18143857	DEL	137	0	0	0	1	1	0	0	0
1	18162192	18162192	INS	612	1	1	0	0	0	0	0	1
1	18170526	18170526	INS	309	0	0	0	1	1	0	0	0
1	18173363	18173363	INS	149	0	0	0	1	1	0	0	0
1	18178227	18178553	DEL	327	1	1	0	0	0	0	0	1
1	18182876	18182876	INS	284	0	0	0	1	1	0	0	0
1	18196593	18196593	INS	313	1	0	0	0	0	0	0	0
1	18197550	18197550	INS	293	1	0	0	0	0	0	0	0
1	18198382	18198382	INS	54	0	1	0	0	0	0	0	0
1	18198383	18198383	INS	357	0	1	1	1	1	1	0	1
1	18211905	18211905	INS	339	0	0	1	0	0	0	0	0
1	18259480	18259549	DEL	70	0	0	1	0	0	0	0	0
1	18343064	18343064	INS	97	1	0	1	1	1	1	1	0
1	18353438	18353726	DEL	289	0	0	1	0	0	1	1	0
1	18373490	18373770	DEL	281	0	0	1	0	0	1	1	0
1	18407916	18407916	INS	101	0	0	0	0	0	1	1	0
1	18407957	18407957	INS	100	0	0	0	0	0	1	1	0
1	18414806	18414806	INS	75	0	0	1	0	0	0	0	0
1	18424138	18424138	INS	75	0	0	0	0	0	1	1	0
1	18425335	18425626	DEL	292	0	0	0	0	0	1	1	0
1	18459667	18459667	INS	4452	0	0	0	0	0	0	0	1
1	18459676	18459676	INS	4434	0	1	0	1	1	0	0	1
1	18483354	18483414	DEL	61	0	0	0	0	0	0	1	0
1	18483371	18483430	DEL	60	0	0	0	0	0	1	0	0
1	18496202	18496202	INS	302	0	0	0	0	0	1	1	0
1	18505078	18505078	INS	2258	0	0	1	0	0	1	1	0
1	18541702	18541996	DEL	295	1	0	1	0	0	1	1	0
1	18541900	18541997	DEL	98	1	0	0	0	0	0	0	0
1	18556249	18556249	INS	305	0	0	1	0	0	0	0	0
1	18579002	18579002	INS	238	1	0	0	0	0	1	1	0
1	18592020	18592020	INS	276	1	0	1	0	0	1	1	0
1	18766286	18766556	DEL	271	0	0	1	0	0	0	0	0
1	18845314	18845314	INS	114	1	1	0	1	1	1	1	1
1	18853966	18853966	INS	58	1	1	1	1	1	1	1	1
1	18857012	18857012	INS	68	0	0	1	0	0	0	0	0
1	18857020	18857020	INS	52	0	0	1	0	0	0	0	0
1	18880410	18880410	INS	336	0	0	0	1	1	0	0	0
1	18965208	18965208	INS	191	0	0	1	0	0	0	0	0
1	18975240	18975240	INS	102	0	0	1	0	0	0	0	1
1	18975271	18975271	INS	90	0	1	0	0	0	0	0	0
1	18977752	18978063	DEL	312	0	1	1	0	0	0	0	1
1	18998614	18998924	DEL	311	0	1	0	0	0	0	0	1
1	19000245	19000409	DEL	165	0	1	0	0	0	0	0	1
1	19019890	19019890	INS	271	0	0	1	0	0	0	0	0
1	19025417	19025417	INS	80	0	1	0	0	0	1	0	1
1	19025428	19025428	INS	98	0	1	0	0	0	0	0	0
1	19053041	19061493	DEL	8453	0	1	1	0	0	1	0	1
1	19151306	19151306	INS	308	1	0	0	1	1	0	1	0
1	19154343	19154343	INS	291	0	1	1	0	0	0	0	1
1	19215495	19215495	INS	85	0	0	0	0	0	1	0	0
1	19218398	19218398	INS	64	0	0	1	0	0	0	0	0
1	19237874	19237874	INS	300	0	1	1	0	0	1	0	1
1	19270227	19270428	DEL	202	0	1	0	0	0	0	0	0
1	19295179	19295179	INS	81	0	0	0	0	0	1	0	0
1	19304074	19304074	INS	320	0	0	0	0	0	1	0	1
[truncated: 128,419 more rows]
[truncated: 7 more columns]

## Sheet: Table S6
Table S5. Functional annotation of non-redundant SV catalog.
Chr	Start	ENd	SV Type	SV Length	Annotation type	Annotation Group	Annotation Genes
1	1	5437	5437	INV	ncRNA_exonic	Others	ENSSSCG00000048769,ENSSSCG00000063597
1	99297	99297	810	INS	intronic	Intron variant	ENSSSCG00000029697
1	119871	119925	55	DEL	intronic	Intron variant	ENSSSCG00000029697
1	130308	130308	308	INS	intronic	Intron variant	ENSSSCG00000029697
1	232451	232451	65	INS	intergenic	Intergenic variant	ENSSSCG00000027726(dist=21105),ENSSSCG00000053918(dist=271351)
1	232679	232979	301	DEL	intergenic	Intergenic variant	ENSSSCG00000027726(dist=21333),ENSSSCG00000053918(dist=270822)
1	232679	232783	105	DEL	intergenic	Intergenic variant	ENSSSCG00000027726(dist=21333),ENSSSCG00000053918(dist=270822)
1	232852	232923	72	DEL	intergenic	Intergenic variant	ENSSSCG00000027726(dist=21506),ENSSSCG00000053918(dist=270878)
1	232867	233218	352	DEL	intergenic	Intergenic variant	ENSSSCG00000027726(dist=21521),ENSSSCG00000053918(dist=270583)
1	233088	233230	143	DEL	intergenic	Intergenic variant	ENSSSCG00000027726(dist=21742),ENSSSCG00000053918(dist=270571)
1	233134	233211	78	DEL	intergenic	Intergenic variant	ENSSSCG00000027726(dist=21788),ENSSSCG00000053918(dist=270590)
1	233360	233998	639	DEL	intergenic	Intergenic variant	ENSSSCG00000027726(dist=22014),ENSSSCG00000053918(dist=269803)
1	233647	233998	352	DEL	intergenic	Intergenic variant	ENSSSCG00000027726(dist=22301),ENSSSCG00000053918(dist=269803)
1	233926	233983	58	DEL	intergenic	Intergenic variant	ENSSSCG00000027726(dist=22580),ENSSSCG00000053918(dist=269818)
1	234124	234457	334	DEL	intergenic	Intergenic variant	ENSSSCG00000027726(dist=22778),ENSSSCG00000053918(dist=269344)
1	234236	234504	269	DEL	intergenic	Intergenic variant	ENSSSCG00000027726(dist=22890),ENSSSCG00000053918(dist=269297)
1	234305	234388	84	DEL	intergenic	Intergenic variant	ENSSSCG00000027726(dist=22959),ENSSSCG00000053918(dist=269413)
1	234331	234415	85	DEL	intergenic	Intergenic variant	ENSSSCG00000027726(dist=22985),ENSSSCG00000053918(dist=269386)
1	234349	234433	85	DEL	intergenic	Intergenic variant	ENSSSCG00000027726(dist=23003),ENSSSCG00000053918(dist=269368)
1	248138	248269	132	DEL	intergenic	Intergenic variant	ENSSSCG00000027726(dist=36792),ENSSSCG00000053918(dist=255532)
1	248170	248301	132	DEL	intergenic	Intergenic variant	ENSSSCG00000027726(dist=36824),ENSSSCG00000053918(dist=255500)
1	248212	248349	138	DEL	intergenic	Intergenic variant	ENSSSCG00000027726(dist=36866),ENSSSCG00000053918(dist=255452)
1	248274	248459	186	DEL	intergenic	Intergenic variant	ENSSSCG00000027726(dist=36928),ENSSSCG00000053918(dist=255342)
1	260967	260967	77	INS	intergenic	Intergenic variant	ENSSSCG00000027726(dist=49621),ENSSSCG00000053918(dist=242835)
1	261000	261000	88	INS	intergenic	Intergenic variant	ENSSSCG00000027726(dist=49654),ENSSSCG00000053918(dist=242802)
1	261012	261084	73	DEL	intergenic	Intergenic variant	ENSSSCG00000027726(dist=49666),ENSSSCG00000053918(dist=242717)
1	261058	261058	90	INS	intergenic	Intergenic variant	ENSSSCG00000027726(dist=49712),ENSSSCG00000053918(dist=242744)
1	277567	277688	122	DEL	intergenic	Intergenic variant	ENSSSCG00000027726(dist=66221),ENSSSCG00000053918(dist=226113)
1	277821	277821	62	INS	intergenic	Intergenic variant	ENSSSCG00000027726(dist=66475),ENSSSCG00000053918(dist=225981)
1	277847	277847	122	INS	intergenic	Intergenic variant	ENSSSCG00000027726(dist=66501),ENSSSCG00000053918(dist=225955)
1	278204	278204	62	INS	intergenic	Intergenic variant	ENSSSCG00000027726(dist=66858),ENSSSCG00000053918(dist=225598)
1	278222	278222	78	INS	intergenic	Intergenic variant	ENSSSCG00000027726(dist=66876),ENSSSCG00000053918(dist=225580)
1	302320	302320	65	INS	intergenic	Intergenic variant	ENSSSCG00000027726(dist=90974),ENSSSCG00000053918(dist=201482)
1	302324	302395	72	DEL	intergenic	Intergenic variant	ENSSSCG00000027726(dist=90978),ENSSSCG00000053918(dist=201406)
1	302360	302360	233	INS	intergenic	Intergenic variant	ENSSSCG00000027726(dist=91014),ENSSSCG00000053918(dist=201442)
1	302374	302374	78	INS	intergenic	Intergenic variant	ENSSSCG00000027726(dist=91028),ENSSSCG00000053918(dist=201428)
1	302410	302410	96	INS	intergenic	Intergenic variant	ENSSSCG00000027726(dist=91064),ENSSSCG00000053918(dist=201392)
1	311573	311573	216	INS	intergenic	Intergenic variant	ENSSSCG00000027726(dist=100227),ENSSSCG00000053918(dist=192229)
1	311575	311575	680	INS	intergenic	Intergenic variant	ENSSSCG00000027726(dist=100229),ENSSSCG00000053918(dist=192227)
1	311713	311713	142	INS	intergenic	Intergenic variant	ENSSSCG00000027726(dist=100367),ENSSSCG00000053918(dist=192089)
1	311760	311760	259	INS	intergenic	Intergenic variant	ENSSSCG00000027726(dist=100414),ENSSSCG00000053918(dist=192042)
1	311805	311805	146	INS	intergenic	Intergenic variant	ENSSSCG00000027726(dist=100459),ENSSSCG00000053918(dist=191997)
1	311829	311829	81	INS	intergenic	Intergenic variant	ENSSSCG00000027726(dist=100483),ENSSSCG00000053918(dist=191973)
1	311845	311845	106	INS	intergenic	Intergenic variant	ENSSSCG00000027726(dist=100499),ENSSSCG00000053918(dist=191957)
1	311860	311860	57	INS	intergenic	Intergenic variant	ENSSSCG00000027726(dist=100514),ENSSSCG00000053918(dist=191942)
1	311878	311878	214	INS	intergenic	Intergenic variant	ENSSSCG00000027726(dist=100532),ENSSSCG00000053918(dist=191924)
1	312004	312004	60	INS	intergenic	Intergenic variant	ENSSSCG00000027726(dist=100658),ENSSSCG00000053918(dist=191798)
1	312020	312020	137	INS	intergenic	Intergenic variant	ENSSSCG00000027726(dist=100674),ENSSSCG00000053918(dist=191782)
1	323772	323772	86	INS	intergenic	Intergenic variant	ENSSSCG00000027726(dist=112426),ENSSSCG00000053918(dist=180030)
1	323799	323799	169	INS	intergenic	Intergenic variant	ENSSSCG00000027726(dist=112453),ENSSSCG00000053918(dist=180003)
1	323833	323833	167	INS	intergenic	Intergenic variant	ENSSSCG00000027726(dist=112487),ENSSSCG00000053918(dist=179969)
1	323867	323867	252	INS	intergenic	Intergenic variant	ENSSSCG00000027726(dist=112521),ENSSSCG00000053918(dist=179935)
1	323875	323875	166	INS	intergenic	Intergenic variant	ENSSSCG00000027726(dist=112529),ENSSSCG00000053918(dist=179927)
1	323916	323916	84	INS	intergenic	Intergenic variant	ENSSSCG00000027726(dist=112570),ENSSSCG00000053918(dist=179886)
1	323917	323917	251	INS	intergenic	Intergenic variant	ENSSSCG00000027726(dist=112571),ENSSSCG00000053918(dist=179885)
1	323948	323948	166	INS	intergenic	Intergenic variant	ENSSSCG00000027726(dist=112602),ENSSSCG00000053918(dist=179854)
1	323989	323989	165	INS	intergenic	Intergenic variant	ENSSSCG00000027726(dist=112643),ENSSSCG00000053918(dist=179813)
1	323998	323998	84	INS	intergenic	Intergenic variant	ENSSSCG00000027726(dist=112652),ENSSSCG00000053918(dist=179804)
1	324054	324054	85	INS	intergenic	Intergenic variant	ENSSSCG00000027726(dist=112708),ENSSSCG00000053918(dist=179748)
1	324071	324071	81	INS	intergenic	Intergenic variant	ENSSSCG00000027726(dist=112725),ENSSSCG00000053918(dist=179731)
1	324090	324090	84	INS	intergenic	Intergenic variant	ENSSSCG00000027726(dist=112744),ENSSSCG00000053918(dist=179712)
1	376973	377184	212	DEL	intergenic	Intergenic variant	ENSSSCG00000027726(dist=165627),ENSSSCG00000053918(dist=126617)
1	379479	379479	114	INS	intergenic	Intergenic variant	ENSSSCG00000027726(dist=168133),ENSSSCG00000053918(dist=124323)
1	379501	379501	182	INS	intergenic	Intergenic variant	ENSSSCG00000027726(dist=168155),ENSSSCG00000053918(dist=124301)
1	379512	379512	292	INS	intergenic	Intergenic variant	ENSSSCG00000027726(dist=168166),ENSSSCG00000053918(dist=124290)
1	379519	379519	111	INS	intergenic	Intergenic variant	ENSSSCG00000027726(dist=168173),ENSSSCG00000053918(dist=124283)
1	379546	379546	186	INS	intergenic	Intergenic variant	ENSSSCG00000027726(dist=168200),ENSSSCG00000053918(dist=124256)
1	379612	379612	101	INS	intergenic	Intergenic variant	ENSSSCG00000027726(dist=168266),ENSSSCG00000053918(dist=124190)
1	379617	379617	164	INS	intergenic	Intergenic variant	ENSSSCG00000027726(dist=168271),ENSSSCG00000053918(dist=124185)
1	379633	379633	129	INS	intergenic	Intergenic variant	ENSSSCG00000027726(dist=168287),ENSSSCG00000053918(dist=124169)
1	392662	392959	298	DEL	intergenic	Intergenic variant	ENSSSCG00000027726(dist=181316),ENSSSCG00000053918(dist=110842)
1	392662	392959	708	DEL	intergenic	Intergenic variant	ENSSSCG00000027726(dist=181316),ENSSSCG00000053918(dist=110432)
1	392685	393392	708	DEL	intergenic	Intergenic variant	ENSSSCG00000027726(dist=181339),ENSSSCG00000053918(dist=110409)
1	393012	393423	412	DEL	intergenic	Intergenic variant	ENSSSCG00000027726(dist=181666),ENSSSCG00000053918(dist=110378)
1	393050	393050	79	INS	intergenic	Intergenic variant	ENSSSCG00000027726(dist=181704),ENSSSCG00000053918(dist=110752)
1	393180	393238	59	DEL	intergenic	Intergenic variant	ENSSSCG00000027726(dist=181834),ENSSSCG00000053918(dist=110563)
1	393298	393382	85	DEL	intergenic	Intergenic variant	ENSSSCG00000027726(dist=181952),ENSSSCG00000053918(dist=110419)
1	393312	393369	58	DEL	intergenic	Intergenic variant	ENSSSCG00000027726(dist=181966),ENSSSCG00000053918(dist=110432)
1	433766	433844	79	DEL	intergenic	Intergenic variant	ENSSSCG00000027726(dist=222420),ENSSSCG00000053918(dist=69957)
1	433797	433875	79	DEL	intergenic	Intergenic variant	ENSSSCG00000027726(dist=222451),ENSSSCG00000053918(dist=69926)
1	433806	434020	215	DEL	intergenic	Intergenic variant	ENSSSCG00000027726(dist=222460),ENSSSCG00000053918(dist=69781)
1	433816	433875	60	DEL	intergenic	Intergenic variant	ENSSSCG00000027726(dist=222470),ENSSSCG00000053918(dist=69926)
1	433923	434020	98	DEL	intergenic	Intergenic variant	ENSSSCG00000027726(dist=222577),ENSSSCG00000053918(dist=69781)
1	433942	434020	79	DEL	intergenic	Intergenic variant	ENSSSCG00000027726(dist=222596),ENSSSCG00000053918(dist=69781)
1	433961	434020	60	DEL	intergenic	Intergenic variant	ENSSSCG00000027726(dist=222615),ENSSSCG00000053918(dist=69781)
1	433983	433983	52	INS	intergenic	Intergenic variant	ENSSSCG00000027726(dist=222637),ENSSSCG00000053918(dist=69819)
1	434035	434035	56	INS	intergenic	Intergenic variant	ENSSSCG00000027726(dist=222689),ENSSSCG00000053918(dist=69767)
1	437433	437561	129	DEL	intergenic	Intergenic variant	ENSSSCG00000027726(dist=226087),ENSSSCG00000053918(dist=66240)
1	437439	437594	156	DEL	intergenic	Intergenic variant	ENSSSCG00000027726(dist=226093),ENSSSCG00000053918(dist=66207)
1	437440	437713	274	DEL	intergenic	Intergenic variant	ENSSSCG00000027726(dist=226094),ENSSSCG00000053918(dist=66088)
1	437753	442319	4567	DEL	intergenic	Intergenic variant	ENSSSCG00000027726(dist=226407),ENSSSCG00000053918(dist=61482)
1	437802	438049	248	DEL	intergenic	Intergenic variant	ENSSSCG00000027726(dist=226456),ENSSSCG00000053918(dist=65752)
1	438245	438574	330	DEL	intergenic	Intergenic variant	ENSSSCG00000027726(dist=226899),ENSSSCG00000053918(dist=65227)
1	438324	438530	207	DEL	intergenic	Intergenic variant	ENSSSCG00000027726(dist=226978),ENSSSCG00000053918(dist=65271)
1	438619	440632	2014	DEL	intergenic	Intergenic variant	ENSSSCG00000027726(dist=227273),ENSSSCG00000053918(dist=63169)
1	439652	440017	366	DEL	intergenic	Intergenic variant	ENSSSCG00000027726(dist=228306),ENSSSCG00000053918(dist=63784)
1	439675	439911	237	DEL	intergenic	Intergenic variant	ENSSSCG00000027726(dist=228329),ENSSSCG00000053918(dist=63890)
1	439928	440748	821	DEL	intergenic	Intergenic variant	ENSSSCG00000027726(dist=228582),ENSSSCG00000053918(dist=63053)
1	440374	440614	241	DEL	intergenic	Intergenic variant	ENSSSCG00000027726(dist=229028),ENSSSCG00000053918(dist=63187)
1	440455	440810	356	DEL	intergenic	Intergenic variant	ENSSSCG00000027726(dist=229109),ENSSSCG00000053918(dist=62991)
1	440473	440619	147	DEL	intergenic	Intergenic variant	ENSSSCG00000027726(dist=229127),ENSSSCG00000053918(dist=63182)
1	440762	440844	83	DEL	intergenic	Intergenic variant	ENSSSCG00000027726(dist=229416),ENSSSCG00000053918(dist=62957)
1	440772	442352	1581	DEL	intergenic	Intergenic variant	ENSSSCG00000027726(dist=229426),ENSSSCG00000053918(dist=61449)
1	440940	441037	98	DEL	intergenic	Intergenic variant	ENSSSCG00000027726(dist=229594),ENSSSCG00000053918(dist=62764)
1	440973	441056	84	DEL	intergenic	Intergenic variant	ENSSSCG00000027726(dist=229627),ENSSSCG00000053918(dist=62745)
1	441199	441368	170	DEL	intergenic	Intergenic variant	ENSSSCG00000027726(dist=229853),ENSSSCG00000053918(dist=62433)
1	441849	442309	461	DEL	intergenic	Intergenic variant	ENSSSCG00000027726(dist=230503),ENSSSCG00000053918(dist=61492)
1	441857	442135	279	DEL	intergenic	Intergenic variant	ENSSSCG00000027726(dist=230511),ENSSSCG00000053918(dist=61666)
1	442056	442390	335	DEL	intergenic	Intergenic variant	ENSSSCG00000027726(dist=230710),ENSSSCG00000053918(dist=61411)
1	442205	442376	172	DEL	intergenic	Intergenic variant	ENSSSCG00000027726(dist=230859),ENSSSCG00000053918(dist=61425)
1	442258	442317	60	DEL	intergenic	Intergenic variant	ENSSSCG00000027726(dist=230912),ENSSSCG00000053918(dist=61484)
1	442363	442423	61	DEL	intergenic	Intergenic variant	ENSSSCG00000027726(dist=231017),ENSSSCG00000053918(dist=61378)
1	442454	442652	199	DEL	intergenic	Intergenic variant	ENSSSCG00000027726(dist=231108),ENSSSCG00000053918(dist=61149)
1	442455	442584	130	DEL	intergenic	Intergenic variant	ENSSSCG00000027726(dist=231109),ENSSSCG00000053918(dist=61217)
1	442484	442584	101	DEL	intergenic	Intergenic variant	ENSSSCG00000027726(dist=231138),ENSSSCG00000053918(dist=61217)
1	442511	442584	74	DEL	intergenic	Intergenic variant	ENSSSCG00000027726(dist=231165),ENSSSCG00000053918(dist=61217)
1	442563	442563	64	INS	intergenic	Intergenic variant	ENSSSCG00000027726(dist=231217),ENSSSCG00000053918(dist=61239)
1	442651	442651	66	INS	intergenic	Intergenic variant	ENSSSCG00000027726(dist=231305),ENSSSCG00000053918(dist=61151)
1	456030	456092	63	DEL	intergenic	Intergenic variant	ENSSSCG00000027726(dist=244684),ENSSSCG00000053918(dist=47709)
1	457213	457368	156	DEL	intergenic	Intergenic variant	ENSSSCG00000027726(dist=245867),ENSSSCG00000053918(dist=46433)
1	457293	457347	55	DEL	intergenic	Intergenic variant	ENSSSCG00000027726(dist=245947),ENSSSCG00000053918(dist=46454)
1	457664	457664	94	INS	intergenic	Intergenic variant	ENSSSCG00000027726(dist=246318),ENSSSCG00000053918(dist=46138)
1	457701	457701	74	INS	intergenic	Intergenic variant	ENSSSCG00000027726(dist=246355),ENSSSCG00000053918(dist=46101)
1	457754	457754	189	INS	intergenic	Intergenic variant	ENSSSCG00000027726(dist=246408),ENSSSCG00000053918(dist=46048)
1	457787	457787	99	INS	intergenic	Intergenic variant	ENSSSCG00000027726(dist=246441),ENSSSCG00000053918(dist=46015)
1	457805	457805	140	INS	intergenic	Intergenic variant	ENSSSCG00000027726(dist=246459),ENSSSCG00000053918(dist=45997)
1	457858	457858	51	INS	intergenic	Intergenic variant	ENSSSCG00000027726(dist=246512),ENSSSCG00000053918(dist=45944)
1	457930	457930	51	INS	intergenic	Intergenic variant	ENSSSCG00000027726(dist=246584),ENSSSCG00000053918(dist=45872)
1	457947	457947	76	INS	intergenic	Intergenic variant	ENSSSCG00000027726(dist=246601),ENSSSCG00000053918(dist=45855)
1	458007	458007	51	INS	intergenic	Intergenic variant	ENSSSCG00000027726(dist=246661),ENSSSCG00000053918(dist=45795)
1	461034	461034	1367	INS	intergenic	Intergenic variant	ENSSSCG00000027726(dist=249688),ENSSSCG00000053918(dist=42768)
1	480680	481063	384	DEL	intergenic	Intergenic variant	ENSSSCG00000027726(dist=269334),ENSSSCG00000053918(dist=22738)
1	480684	485074	4391	DEL	intergenic	Intergenic variant	ENSSSCG00000027726(dist=269338),ENSSSCG00000053918(dist=18727)
1	486814	486814	285	INS	intergenic	Intergenic variant	ENSSSCG00000027726(dist=275468),ENSSSCG00000053918(dist=16988)
1	498108	498928	821	DEL	intergenic	Intergenic variant	ENSSSCG00000027726(dist=286762),ENSSSCG00000053918(dist=4873)
1	498118	498187	70	DEL	intergenic	Intergenic variant	ENSSSCG00000027726(dist=286772),ENSSSCG00000053918(dist=5614)
1	498140	498215	76	DEL	intergenic	Intergenic variant	ENSSSCG00000027726(dist=286794),ENSSSCG00000053918(dist=5586)
1	498298	498365	68	DEL	intergenic	Intergenic variant	ENSSSCG00000027726(dist=286952),ENSSSCG00000053918(dist=5436)
1	498414	498865	452	DEL	intergenic	Intergenic variant	ENSSSCG00000027726(dist=287068),ENSSSCG00000053918(dist=4936)
1	498433	498695	263	DEL	intergenic	Intergenic variant	ENSSSCG00000027726(dist=287087),ENSSSCG00000053918(dist=5106)
1	498441	498611	171	DEL	intergenic	Intergenic variant	ENSSSCG00000027726(dist=287095),ENSSSCG00000053918(dist=5190)
1	498533	498598	66	DEL	intergenic	Intergenic variant	ENSSSCG00000027726(dist=287187),ENSSSCG00000053918(dist=5203)
1	498656	498927	272	DEL	intergenic	Intergenic variant	ENSSSCG00000027726(dist=287310),ENSSSCG00000053918(dist=4874)
1	498782	498782	193	INS	intergenic	Intergenic variant	ENSSSCG00000027726(dist=287436),ENSSSCG00000053918(dist=5020)
1	498790	498873	84	DEL	intergenic	Intergenic variant	ENSSSCG00000027726(dist=287444),ENSSSCG00000053918(dist=4928)
1	498875	498927	53	DEL	intergenic	Intergenic variant	ENSSSCG00000027726(dist=287529),ENSSSCG00000053918(dist=4874)
1	499015	499110	96	DEL	intergenic	Intergenic variant	ENSSSCG00000027726(dist=287669),ENSSSCG00000053918(dist=4691)
1	499047	499227	181	DEL	intergenic	Intergenic variant	ENSSSCG00000027726(dist=287701),ENSSSCG00000053918(dist=4574)
1	499052	499052	140	INS	intergenic	Intergenic variant	ENSSSCG00000027726(dist=287706),ENSSSCG00000053918(dist=4750)
1	499109	499109	54	INS	intergenic	Intergenic variant	ENSSSCG00000027726(dist=287763),ENSSSCG00000053918(dist=4693)
1	499111	499111	255	INS	intergenic	Intergenic variant	ENSSSCG00000027726(dist=287765),ENSSSCG00000053918(dist=4691)
1	499113	499113	172	INS	intergenic	Intergenic variant	ENSSSCG00000027726(dist=287767),ENSSSCG00000053918(dist=4689)
1	499172	499292	121	DEL	intergenic	Intergenic variant	ENSSSCG00000027726(dist=287826),ENSSSCG00000053918(dist=4509)
1	499372	499422	51	DEL	intergenic	Intergenic variant	ENSSSCG00000027726(dist=288026),ENSSSCG00000053918(dist=4379)
1	517015	517015	100	INS	intronic	Intron variant	ENSSSCG00000004010
1	517033	517033	94	INS	intronic	Intron variant	ENSSSCG00000004010
1	525337	525554	218	DEL	intronic	Intron variant	ENSSSCG00000004010
1	525594	525594	365	INS	intronic	Intron variant	ENSSSCG00000004010
1	531571	532727	1157	DEL	exonic	Coding sequence variant	ENSSSCG00000004010
1	531571	532727	1157	DEL	splicing	Coding sequence variant	ENSSSCG00000004010
1	533914	534061	148	DEL	intronic	Intron variant	ENSSSCG00000004010
1	533939	534055	117	DEL	intronic	Intron variant	ENSSSCG00000004010
1	588198	588280	83	DEL	intronic	Intron variant	ENSSSCG00000004008
1	588250	588331	82	DEL	intronic	Intron variant	ENSSSCG00000004008
1	588270	588351	82	DEL	intronic	Intron variant	ENSSSCG00000004008
1	588305	588386	82	DEL	intronic	Intron variant	ENSSSCG00000004008
1	604655	604655	290	INS	intronic	Intron variant	ENSSSCG00000004008
1	622068	622148	81	DEL	intronic	Intron variant	ENSSSCG00000004008
1	626154	626229	76	DEL	intronic	Intron variant	ENSSSCG00000004008
1	632074	632197	124	DEL	intronic	Intron variant	ENSSSCG00000004008
1	632165	632288	124	DEL	intronic	Intron variant	ENSSSCG00000004008
1	655931	655931	197	INS	intergenic	Intergenic variant	ENSSSCG00000004008(dist=2227),ENSSSCG00000004012(dist=199458)
1	657396	657396	128	INS	intergenic	Intergenic variant	ENSSSCG00000004008(dist=3692),ENSSSCG00000004012(dist=197993)
1	657398	657398	119	INS	intergenic	Intergenic variant	ENSSSCG00000004008(dist=3694),ENSSSCG00000004012(dist=197950)
1	657417	657417	80	INS	intergenic	Intergenic variant	ENSSSCG00000004008(dist=3713),ENSSSCG00000004012(dist=197972)
1	657422	657422	120	INS	intergenic	Intergenic variant	ENSSSCG00000004008(dist=3718),ENSSSCG00000004012(dist=197967)
1	670901	670999	99	DEL	intergenic	Intergenic variant	ENSSSCG00000004008(dist=17197),ENSSSCG00000004012(dist=184389)
1	670923	670999	77	DEL	intergenic	Intergenic variant	ENSSSCG00000004008(dist=17219),ENSSSCG00000004012(dist=184389)
1	670971	670971	397	INS	intergenic	Intergenic variant	ENSSSCG00000004008(dist=17267),ENSSSCG00000004012(dist=184418)
1	671000	671000	519	INS	intergenic	Intergenic variant	ENSSSCG00000004008(dist=17296),ENSSSCG00000004012(dist=184389)
1	671016	671016	332	INS	intergenic	Intergenic variant	ENSSSCG00000004008(dist=17312),ENSSSCG00000004012(dist=184373)
1	671065	671132	68	DEL	intergenic	Intergenic variant	ENSSSCG00000004008(dist=17361),ENSSSCG00000004012(dist=184256)
1	671104	671104	439	INS	intergenic	Intergenic variant	ENSSSCG00000004008(dist=17400),ENSSSCG00000004012(dist=184285)
1	671105	671105	125	INS	intergenic	Intergenic variant	ENSSSCG00000004008(dist=17401),ENSSSCG00000004012(dist=184284)
1	671106	671106	299	INS	intergenic	Intergenic variant	ENSSSCG00000004008(dist=17402),ENSSSCG00000004012(dist=184283)
1	671213	671213	77	INS	intergenic	Intergenic variant	ENSSSCG00000004008(dist=17509),ENSSSCG00000004012(dist=184176)
1	671273	671273	69	INS	intergenic	Intergenic variant	ENSSSCG00000004008(dist=17569),ENSSSCG00000004012(dist=184116)
1	671339	671339	112	INS	intergenic	Intergenic variant	ENSSSCG00000004008(dist=17635),ENSSSCG00000004012(dist=184050)
1	671362	671362	114	INS	intergenic	Intergenic variant	ENSSSCG00000004008(dist=17658),ENSSSCG00000004012(dist=184027)
1	671378	671378	53	INS	intergenic	Intergenic variant	ENSSSCG00000004008(dist=17674),ENSSSCG00000004012(dist=184011)
1	678697	678753	57	DEL	intergenic	Intergenic variant	ENSSSCG00000004008(dist=24993),ENSSSCG00000004012(dist=176635)
1	678714	678768	55	DEL	intergenic	Intergenic variant	ENSSSCG00000004008(dist=25010),ENSSSCG00000004012(dist=176620)
1	678755	678807	53	DEL	intergenic	Intergenic variant	ENSSSCG00000004008(dist=25051),ENSSSCG00000004012(dist=176581)
1	678840	678895	56	DEL	intergenic	Intergenic variant	ENSSSCG00000004008(dist=25136),ENSSSCG00000004012(dist=176493)
1	678966	679278	313	DEL	intergenic	Intergenic variant	ENSSSCG00000004008(dist=25262),ENSSSCG00000004012(dist=176110)
1	679027	679259	233	DEL	intergenic	Intergenic variant	ENSSSCG00000004008(dist=25323),ENSSSCG00000004012(dist=176129)
1	701694	701694	180	INS	intergenic	Intergenic variant	ENSSSCG00000004008(dist=47990),ENSSSCG00000004012(dist=153695)
1	701698	701698	252	INS	intergenic	Intergenic variant	ENSSSCG00000004008(dist=47994),ENSSSCG00000004012(dist=153691)
1	701727	701977	251	DEL	intergenic	Intergenic variant	ENSSSCG00000004008(dist=48023),ENSSSCG00000004012(dist=153411)
1	701774	701774	185	INS	intergenic	Intergenic variant	ENSSSCG00000004008(dist=48070),ENSSSCG00000004012(dist=153615)
1	704463	705013	551	DEL	intergenic	Intergenic variant	ENSSSCG00000004008(dist=50759),ENSSSCG00000004012(dist=150375)
1	705176	705234	59	DEL	intergenic	Intergenic variant	ENSSSCG00000004008(dist=51472),ENSSSCG00000004012(dist=150154)
1	804796	804897	102	DEL	intergenic	Intergenic variant	ENSSSCG00000004008(dist=151092),ENSSSCG00000004012(dist=50491)
1	804798	804857	60	DEL	intergenic	Intergenic variant	ENSSSCG00000004008(dist=151094),ENSSSCG00000004012(dist=50531)
1	804822	805141	320	DEL	intergenic	Intergenic variant	ENSSSCG00000004008(dist=151118),ENSSSCG00000004012(dist=50247)
1	804824	805007	184	DEL	intergenic	Intergenic variant	ENSSSCG00000004008(dist=151120),ENSSSCG00000004012(dist=50259)
1	804906	804965	60	DEL	intergenic	Intergenic variant	ENSSSCG00000004008(dist=151202),ENSSSCG00000004012(dist=50423)
1	804909	805129	221	DEL	intergenic	Intergenic variant	ENSSSCG00000004008(dist=151205),ENSSSCG00000004012(dist=50259)
1	804919	804979	61	DEL	intergenic	Intergenic variant	ENSSSCG00000004008(dist=151215),ENSSSCG00000004012(dist=50409)
1	804935	805099	165	DEL	intergenic	Intergenic variant	ENSSSCG00000004008(dist=151231),ENSSSCG00000004012(dist=50289)
1	804958	805141	184	DEL	intergenic	Intergenic variant	ENSSSCG00000004008(dist=151254),ENSSSCG00000004012(dist=50247)
1	805035	805136	102	DEL	intergenic	Intergenic variant	ENSSSCG00000004008(dist=151331),ENSSSCG00000004012(dist=50252)
1	805044	805161	118	DEL	intergenic	Intergenic variant	ENSSSCG00000004008(dist=151340),ENSSSCG00000004012(dist=50227)
1	805077	805177	101	DEL	intergenic	Intergenic variant	ENSSSCG00000004008(dist=151373),ENSSSCG00000004012(dist=50211)
1	805120	805182	63	DEL	intergenic	Intergenic variant	ENSSSCG00000004008(dist=151416),ENSSSCG00000004012(dist=50206)
1	810801	810801	109	INS	intergenic	Intergenic variant	ENSSSCG00000004008(dist=157097),ENSSSCG00000004012(dist=44588)
1	837206	837206	51	INS	intergenic	Intergenic variant	ENSSSCG00000004008(dist=183502),ENSSSCG00000004012(dist=18183)
1	864739	864739	608	INS	intronic	Intron variant	ENSSSCG00000004012
1	864801	864801	94	INS	intronic	Intron variant	ENSSSCG00000004012
1	879059	879059	60	INS	intronic	Intron variant	ENSSSCG00000004012
1	879687	879687	250	INS	intronic	Intron variant	ENSSSCG00000004012
1	880039	880039	96	INS	intronic	Intron variant	ENSSSCG00000004012
1	886372	886456	85	DEL	intergenic	Intergenic variant	ENSSSCG00000004012(dist=3899),ENSSSCG00000032192(dist=127250)
1	911325	911325	296	INS	intergenic	Intergenic variant	ENSSSCG00000004012(dist=28852),ENSSSCG00000032192(dist=102382)
1	954080	954080	96	INS	intergenic	Intergenic variant	ENSSSCG00000004012(dist=71607),ENSSSCG00000032192(dist=59627)
1	954098	954098	70	INS	intergenic	Intergenic variant	ENSSSCG00000004012(dist=71625),ENSSSCG00000032192(dist=59609)
1	954100	954100	104	INS	intergenic	Intergenic variant	ENSSSCG00000004012(dist=71627),ENSSSCG00000032192(dist=59607)
1	954138	954138	87	INS	intergenic	Intergenic variant	ENSSSCG00000004012(dist=71665),ENSSSCG00000032192(dist=59569)
1	954170	954170	101	INS	intergenic	Intergenic variant	ENSSSCG00000004012(dist=71697),ENSSSCG00000032192(dist=59537)
1	954284	954284	331	INS	intergenic	Intergenic variant	ENSSSCG00000004012(dist=71811),ENSSSCG00000032192(dist=59423)
1	967771	967771	354	INS	intergenic	Intergenic variant	ENSSSCG00000004012(dist=85298),ENSSSCG00000032192(dist=45936)
1	967787	967870	84	DEL	intergenic	Intergenic variant	ENSSSCG00000004012(dist=85314),ENSSSCG00000032192(dist=45836)
1	967817	967870	54	DEL	intergenic	Intergenic variant	ENSSSCG00000004012(dist=85344),ENSSSCG00000032192(dist=45836)
1	968102	968151	50	DEL	intergenic	Intergenic variant	ENSSSCG00000004012(dist=85629),ENSSSCG00000032192(dist=45555)
1	968128	968128	106	INS	intergenic	Intergenic variant	ENSSSCG00000004012(dist=85655),ENSSSCG00000032192(dist=45579)
1	968258	968258	144	INS	intergenic	Intergenic variant	ENSSSCG00000004012(dist=85785),ENSSSCG00000032192(dist=45449)
1	973836	973911	76	DEL	intergenic	Intergenic variant	ENSSSCG00000004012(dist=91363),ENSSSCG00000032192(dist=39795)
1	1001927	1002573	647	DEL	intergenic	Intergenic variant	ENSSSCG00000004012(dist=119454),ENSSSCG00000032192(dist=11133)
1	1001929	1002919	991	DEL	intergenic	Intergenic variant	ENSSSCG00000004012(dist=119456),ENSSSCG00000032192(dist=10787)
1	1001955	1002137	183	DEL	intergenic	Intergenic variant	ENSSSCG00000004012(dist=119482),ENSSSCG00000032192(dist=11569)
1	1002019	1002019	51	INS	intergenic	Intergenic variant	ENSSSCG00000004012(dist=119546),ENSSSCG00000032192(dist=11688)
1	1002052	1002137	86	DEL	intergenic	Intergenic variant	ENSSSCG00000004012(dist=119579),ENSSSCG00000032192(dist=11569)
1	1002126	1002211	86	DEL	intergenic	Intergenic variant	ENSSSCG00000004012(dist=119653),ENSSSCG00000032192(dist=11495)
1	1002210	1002573	364	DEL	intergenic	Intergenic variant	ENSSSCG00000004012(dist=119737),ENSSSCG00000032192(dist=11133)
1	1002236	1002871	636	DEL	intergenic	Intergenic variant	ENSSSCG00000004012(dist=119763),ENSSSCG00000032192(dist=10835)
1	1002286	1002361	76	DEL	intergenic	Intergenic variant	ENSSSCG00000004012(dist=119813),ENSSSCG00000032192(dist=11345)
1	1002310	1002573	264	DEL	intergenic	Intergenic variant	ENSSSCG00000004012(dist=119837),ENSSSCG00000032192(dist=11133)
1	1002313	1002724	412	DEL	intergenic	Intergenic variant	ENSSSCG00000004012(dist=119840),ENSSSCG00000032192(dist=10982)
1	1002437	1002591	155	DEL	intergenic	Intergenic variant	ENSSSCG00000004012(dist=119964),ENSSSCG00000032192(dist=11115)
1	1002463	1002547	85	DEL	intergenic	Intergenic variant	ENSSSCG00000004012(dist=119990),ENSSSCG00000032192(dist=11159)
1	1002476	1002985	510	DEL	intergenic	Intergenic variant	ENSSSCG00000004012(dist=120003),ENSSSCG00000032192(dist=10721)
1	1002484	1002545	62	DEL	intergenic	Intergenic variant	ENSSSCG00000004012(dist=120011),ENSSSCG00000032192(dist=11161)
1	1002488	1002597	110	DEL	intergenic	Intergenic variant	ENSSSCG00000004012(dist=120015),ENSSSCG00000032192(dist=11109)
1	1002747	1002945	199	DEL	intergenic	Intergenic variant	ENSSSCG00000004012(dist=120274),ENSSSCG00000032192(dist=10761)
1	1002749	1002895	147	DEL	intergenic	Intergenic variant	ENSSSCG00000004012(dist=120276),ENSSSCG00000032192(dist=10787)
1	1002795	1002845	51	DEL	intergenic	Intergenic variant	ENSSSCG00000004012(dist=120322),ENSSSCG00000032192(dist=10861)
1	1002818	1003148	331	DEL	intergenic	Intergenic variant	ENSSSCG00000004012(dist=120345),ENSSSCG00000032192(dist=10558)
1	1003074	1004266	1193	DEL	intergenic	Intergenic variant	ENSSSCG00000004012(dist=120601),ENSSSCG00000032192(dist=9440)
1	1003081	1003537	457	DEL	intergenic	Intergenic variant	ENSSSCG00000004012(dist=120608),ENSSSCG00000032192(dist=10169)
1	1003094	1003281	188	DEL	intergenic	Intergenic variant	ENSSSCG00000004012(dist=120621),ENSSSCG00000032192(dist=10425)
1	1003144	1003913	770	DEL	intergenic	Intergenic variant	ENSSSCG00000004012(dist=120671),ENSSSCG00000032192(dist=9793)
1	1003170	1003281	112	DEL	intergenic	Intergenic variant	ENSSSCG00000004012(dist=120697),ENSSSCG00000032192(dist=10425)
1	1003200	1003738	539	DEL	intergenic	Intergenic variant	ENSSSCG00000004012(dist=120727),ENSSSCG00000032192(dist=9968)
1	1003240	1003297	58	DEL	intergenic	Intergenic variant	ENSSSCG00000004012(dist=120767),ENSSSCG00000032192(dist=10409)
1	1003244	1004717	1474	DEL	intergenic	Intergenic variant	ENSSSCG00000004012(dist=120771),ENSSSCG00000032192(dist=8989)
1	1003398	1003729	332	DEL	intergenic	Intergenic variant	ENSSSCG00000004012(dist=120925),ENSSSCG00000032192(dist=9977)
1	1003402	1003475	74	DEL	intergenic	Intergenic variant	ENSSSCG00000004012(dist=120929),ENSSSCG00000032192(dist=10231)
1	1003406	1003835	430	DEL	intergenic	Intergenic variant	ENSSSCG00000004012(dist=120933),ENSSSCG00000032192(dist=9871)
1	1003684	1004009	326	DEL	intergenic	Intergenic variant	ENSSSCG00000004012(dist=121211),ENSSSCG00000032192(dist=9697)
1	1003710	1003759	50	DEL	intergenic	Intergenic variant	ENSSSCG00000004012(dist=121237),ENSSSCG00000032192(dist=9947)
1	1003862	1004009	148	DEL	intergenic	Intergenic variant	ENSSSCG00000004012(dist=121389),ENSSSCG00000032192(dist=9697)
1	1003914	1004009	96	DEL	intergenic	Intergenic variant	ENSSSCG00000004012(dist=121441),ENSSSCG00000032192(dist=9697)
1	1003938	1004163	226	DEL	intergenic	Intergenic variant	ENSSSCG00000004012(dist=121465),ENSSSCG00000032192(dist=9543)
1	1004034	1005300	1267	DEL	intergenic	Intergenic variant	ENSSSCG00000004012(dist=121561),ENSSSCG00000032192(dist=8406)
1	1004312	1005300	989	DEL	intergenic	Intergenic variant	ENSSSCG00000004012(dist=121839),ENSSSCG00000032192(dist=8406)
1	1004389	1004670	282	DEL	intergenic	Intergenic variant	ENSSSCG00000004012(dist=121916),ENSSSCG00000032192(dist=9036)
1	1004443	1004568	126	DEL	intergenic	Intergenic variant	ENSSSCG00000004012(dist=121970),ENSSSCG00000032192(dist=9138)
1	1004542	1004717	176	DEL	intergenic	Intergenic variant	ENSSSCG00000004012(dist=122069),ENSSSCG00000032192(dist=8989)
1	1004569	1004771	203	DEL	intergenic	Intergenic variant	ENSSSCG00000004012(dist=122096),ENSSSCG00000032192(dist=8935)
1	1004591	1004717	127	DEL	intergenic	Intergenic variant	ENSSSCG00000004012(dist=122118),ENSSSCG00000032192(dist=8989)
1	1004593	1004899	307	DEL	intergenic	Intergenic variant	ENSSSCG00000004012(dist=122120),ENSSSCG00000032192(dist=8807)
1	1004618	1004823	206	DEL	intergenic	Intergenic variant	ENSSSCG00000004012(dist=122145),ENSSSCG00000032192(dist=8883)
1	1004822	1004975	154	DEL	intergenic	Intergenic variant	ENSSSCG00000004012(dist=122349),ENSSSCG00000032192(dist=8731)
1	1004945	1005042	98	DEL	intergenic	Intergenic variant	ENSSSCG00000004012(dist=122472),ENSSSCG00000032192(dist=8664)
1	1004980	1005126	147	DEL	intergenic	Intergenic variant	ENSSSCG00000004012(dist=122507),ENSSSCG00000032192(dist=8580)
1	1004985	1005048	64	DEL	intergenic	Intergenic variant	ENSSSCG00000004012(dist=122512),ENSSSCG00000032192(dist=8658)
1	1005191	1005240	50	DEL	intergenic	Intergenic variant	ENSSSCG00000004012(dist=122718),ENSSSCG00000032192(dist=8466)
1	1005250	1005473	224	DEL	intergenic	Intergenic variant	ENSSSCG00000004012(dist=122777),ENSSSCG00000032192(dist=8233)
1	1005329	1005429	101	DEL	intergenic	Intergenic variant	ENSSSCG00000004012(dist=122856),ENSSSCG00000032192(dist=8277)
1	1013561	1013653	93	DEL	downstream	Downstream gene variant	ENSSSCG00000032192(dist=53)
1	1013578	1013578	125	INS	downstream	Downstream gene variant	ENSSSCG00000032192(dist=129)
1	1065473	1065554	82	DEL	intergenic	Intergenic variant	ENSSSCG00000032192(dist=51671),ENSSSCG00000004013(dist=127612)
1	1065491	1065572	82	DEL	intergenic	Intergenic variant	ENSSSCG00000032192(dist=51689),ENSSSCG00000004013(dist=127594)
1	1065510	1065592	83	DEL	intergenic	Intergenic variant	ENSSSCG00000032192(dist=51708),ENSSSCG00000004013(dist=127574)
1	1080913	1081229	317	DEL	intergenic	Intergenic variant	ENSSSCG00000032192(dist=67111),ENSSSCG00000004013(dist=111937)
1	1080935	1081163	229	DEL	intergenic	Intergenic variant	ENSSSCG00000032192(dist=67133),ENSSSCG00000004013(dist=112003)
1	1081066	1081477	412	DEL	intergenic	Intergenic variant	ENSSSCG00000032192(dist=67264),ENSSSCG00000004013(dist=111689)
1	1081244	1081538	295	DEL	intergenic	Intergenic variant	ENSSSCG00000032192(dist=67442),ENSSSCG00000004013(dist=111628)
1	1081247	1081477	231	DEL	intergenic	Intergenic variant	ENSSSCG00000032192(dist=67445),ENSSSCG00000004013(dist=111689)
1	1081281	1081281	487	INS	intergenic	Intergenic variant	ENSSSCG00000032192(dist=67479),ENSSSCG00000004013(dist=111886)
1	1082350	1082350	285	INS	intergenic	Intergenic variant	ENSSSCG00000032192(dist=68548),ENSSSCG00000004013(dist=110817)
1	1083905	1083905	121	INS	intergenic	Intergenic variant	ENSSSCG00000032192(dist=70103),ENSSSCG00000004013(dist=109262)
1	1109071	1109071	117	INS	intergenic	Intergenic variant	ENSSSCG00000032192(dist=95269),ENSSSCG00000004013(dist=84096)
1	1109080	1109080	92	INS	intergenic	Intergenic variant	ENSSSCG00000032192(dist=95278),ENSSSCG00000004013(dist=84087)
1	1109097	1109097	98	INS	intergenic	Intergenic variant	ENSSSCG00000032192(dist=95295),ENSSSCG00000004013(dist=84070)
1	1136857	1136941	85	DEL	intergenic	Intergenic variant	ENSSSCG00000032192(dist=123055),ENSSSCG00000004013(dist=56225)
1	1157419	1157419	159	INS	intergenic	Intergenic variant	ENSSSCG00000032192(dist=143617),ENSSSCG00000004013(dist=35748)
1	1159001	1159591	591	DEL	intergenic	Intergenic variant	ENSSSCG00000032192(dist=145199),ENSSSCG00000004013(dist=33575)
1	1159015	1159460	446	DEL	intergenic	Intergenic variant	ENSSSCG00000032192(dist=145213),ENSSSCG00000004013(dist=33706)
1	1159121	1159711	591	DEL	intergenic	Intergenic variant	ENSSSCG00000032192(dist=145319),ENSSSCG00000004013(dist=33455)
1	1159265	1159707	443	DEL	intergenic	Intergenic variant	ENSSSCG00000032192(dist=145463),ENSSSCG00000004013(dist=33459)
1	1159469	1159623	155	DEL	intergenic	Intergenic variant	ENSSSCG00000032192(dist=145667),ENSSSCG00000004013(dist=33543)
1	1179869	1179949	81	DEL	intergenic	Intergenic variant	ENSSSCG00000032192(dist=166067),ENSSSCG00000004013(dist=13217)
1	1187254	1187254	763	INS	intergenic	Intergenic variant	ENSSSCG00000032192(dist=173452),ENSSSCG00000004013(dist=5913)
1	1208657	1208657	88	INS	intronic	Intron variant	ENSSSCG00000004013
1	1208663	1208663	245	INS	intronic	Intron variant	ENSSSCG00000004013
1	1208672	1208672	894	INS	intronic	Intron variant	ENSSSCG00000004013
1	1208692	1208692	505	INS	intronic	Intron variant	ENSSSCG00000004013
1	1208692	1208692	505	INS	intronic	Intron variant	ENSSSCG00000004013
1	1208762	1208762	346	INS	intronic	Intron variant	ENSSSCG00000004013
1	1211580	1212143	564	DEL	intronic	Intron variant	ENSSSCG00000004013
1	1217523	1217613	91	DEL	intronic	Intron variant	ENSSSCG00000004013
1	1221320	1221376	57	DEL	intronic	Intron variant	ENSSSCG00000004013
1	1243888	1246946	3059	DEL	intronic	Intron variant	ENSSSCG00000004013
1	1289747	1289747	656	INS	intronic	Intron variant	ENSSSCG00000004013
1	1290790	1290790	152	INS	intronic	Intron variant	ENSSSCG00000004013
1	1290795	1290795	1116	INS	intronic	Intron variant	ENSSSCG00000004013
1	1290913	1290913	156	INS	intronic	Intron variant	ENSSSCG00000004013
1	1290943	1290943	922	INS	intronic	Intron variant	ENSSSCG00000004013
1	1291014	1291014	59	INS	intronic	Intron variant	ENSSSCG00000004013
1	1291071	1291224	154	DEL	intronic	Intron variant	ENSSSCG00000004013
1	1291124	1291249	126	DEL	intronic	Intron variant	ENSSSCG00000004013
1	1291158	1291249	92	DEL	intronic	Intron variant	ENSSSCG00000004013
1	1291186	1291248	63	DEL	intronic	Intron variant	ENSSSCG00000004013
1	1291201	1291201	242	INS	intronic	Intron variant	ENSSSCG00000004013
1	1291377	1291437	61	DEL	intronic	Intron variant	ENSSSCG00000004013
1	1291481	1291481	206	INS	intronic	Intron variant	ENSSSCG00000004013
1	1302074	1302720	647	DEL	intronic	Intron variant	ENSSSCG00000004013
1	1302228	1302724	497	DEL	intronic	Intron variant	ENSSSCG00000004013
1	1345692	1345745	54	DEL	intergenic	Intergenic variant	ENSSSCG00000004013(dist=12998),ENSSSCG00000031703(dist=68189)
1	1369161	1369161	236	INS	intergenic	Intergenic variant	ENSSSCG00000004013(dist=36467),ENSSSCG00000031703(dist=44774)
1	1369262	1369262	238	INS	intergenic	Intergenic variant	ENSSSCG00000004013(dist=36568),ENSSSCG00000031703(dist=44673)
1	1369313	1369313	236	INS	intergenic	Intergenic variant	ENSSSCG00000004013(dist=36619),ENSSSCG00000031703(dist=44622)
1	1369364	1369364	234	INS	intergenic	Intergenic variant	ENSSSCG00000004013(dist=36670),ENSSSCG00000031703(dist=44571)
1	1369487	1369487	243	INS	intergenic	Intergenic variant	ENSSSCG00000004013(dist=36793),ENSSSCG00000031703(dist=44448)
1	1437869	1437869	186	INS	intergenic	Intergenic variant	ENSSSCG00000044594(dist=5686),ENSSSCG00000004017(dist=69758)
1	1437873	1437873	239	INS	intergenic	Intergenic variant	ENSSSCG00000044594(dist=5690),ENSSSCG00000004017(dist=69754)
1	1437901	1437901	479	INS	intergenic	Intergenic variant	ENSSSCG00000044594(dist=5718),ENSSSCG00000004017(dist=69726)
1	1437959	1437959	80	INS	intergenic	Intergenic variant	ENSSSCG00000044594(dist=5776),ENSSSCG00000004017(dist=69668)
1	1437959	1437959	80	INS	intergenic	Intergenic variant	ENSSSCG00000044594(dist=5776),ENSSSCG00000004017(dist=69668)
1	1437970	1437970	472	INS	intergenic	Intergenic variant	ENSSSCG00000044594(dist=5787),ENSSSCG00000004017(dist=69657)
1	1438002	1438002	241	INS	intergenic	Intergenic variant	ENSSSCG00000044594(dist=5819),ENSSSCG00000004017(dist=69625)
1	1465801	1465801	82	INS	intergenic	Intergenic variant	ENSSSCG00000044594(dist=33618),ENSSSCG00000004017(dist=41826)
1	1465814	1465814	55	INS	intergenic	Intergenic variant	ENSSSCG00000044594(dist=33631),ENSSSCG00000004017(dist=41813)
1	1467393	1467604	212	DEL	intergenic	Intergenic variant	ENSSSCG00000044594(dist=35210),ENSSSCG00000004017(dist=40022)
1	1518407	1518407	70	INS	intronic	Intron variant	ENSSSCG00000004017
1	1518488	1518488	70	INS	intronic	Intron variant	ENSSSCG00000004017
1	1518518	1518597	80	DEL	intronic	Intron variant	ENSSSCG00000004017
1	1518598	1518598	77	INS	intronic	Intron variant	ENSSSCG00000004017
1	1518619	1518619	80	INS	intronic	Intron variant	ENSSSCG00000004017
1	1518706	1518706	50	INS	intronic	Intron variant	ENSSSCG00000004017
1	1597785	1597838	54	DEL	intronic	Intron variant	ENSSSCG00000004018
1	1614803	1614803	296	INS	intronic	Intron variant	ENSSSCG00000004018
1	1651981	1652101	121	DEL	intronic	Intron variant	ENSSSCG00000004018
1	1655388	1657277	1890	DEL	intronic	Intron variant	ENSSSCG00000004018
1	1684414	1684414	298	INS	intronic	Intron variant	ENSSSCG00000004018
1	1686898	1686898	104	INS	intronic	Intron variant	ENSSSCG00000004018
1	1686934	1686934	74	INS	intronic	Intron variant	ENSSSCG00000004018
1	1686936	1686936	163	INS	intronic	Intron variant	ENSSSCG00000004018
1	1686956	1686956	264	INS	intronic	Intron variant	ENSSSCG00000004018
1	1687002	1687002	102	INS	intronic	Intron variant	ENSSSCG00000004018
1	1687049	1687049	84	INS	intronic	Intron variant	ENSSSCG00000004018
1	1687089	1687153	65	DEL	intronic	Intron variant	ENSSSCG00000004018
1	1687093	1687093	86	INS	intronic	Intron variant	ENSSSCG00000004018
1	1687559	1687559	76	INS	intronic	Intron variant	ENSSSCG00000004018
1	1687576	1687576	94	INS	intronic	Intron variant	ENSSSCG00000004018
1	1688771	1688771	280	INS	intronic	Intron variant	ENSSSCG00000004018
1	1712265	1712265	274	INS	intergenic	Intergenic variant	ENSSSCG00000047676(dist=2480),ENSSSCG00000027404(dist=217755)
1	1714773	1714773	342	INS	intergenic	Intergenic variant	ENSSSCG00000047676(dist=4988),ENSSSCG00000027404(dist=215247)
1	1714808	1714808	183	INS	intergenic	Intergenic variant	ENSSSCG00000047676(dist=5023),ENSSSCG00000027404(dist=215212)
1	1714851	1714851	132	INS	intergenic	Intergenic variant	ENSSSCG00000047676(dist=5066),ENSSSCG00000027404(dist=215169)
1	1714866	1714866	498	INS	intergenic	Intergenic variant	ENSSSCG00000047676(dist=5081),ENSSSCG00000027404(dist=215154)
1	1714883	1714883	85	INS	intergenic	Intergenic variant	ENSSSCG00000047676(dist=5098),ENSSSCG00000027404(dist=215137)
1	1714930	1714930	85	INS	intergenic	Intergenic variant	ENSSSCG00000047676(dist=5145),ENSSSCG00000027404(dist=215090)
1	1714951	1714951	86	INS	intergenic	Intergenic variant	ENSSSCG00000047676(dist=5166),ENSSSCG00000027404(dist=215069)
1	1741309	1741380	72	DEL	intergenic	Intergenic variant	ENSSSCG00000047676(dist=31524),ENSSSCG00000027404(dist=188639)
1	1741343	1741451	109	DEL	intergenic	Intergenic variant	ENSSSCG00000047676(dist=31558),ENSSSCG00000027404(dist=188568)
1	1741390	1741449	60	DEL	intergenic	Intergenic variant	ENSSSCG00000047676(dist=31605),ENSSSCG00000027404(dist=188570)
1	1741401	1741401	119	INS	intergenic	Intergenic variant	ENSSSCG00000047676(dist=31616),ENSSSCG00000027404(dist=188619)
1	1741479	1741479	96	INS	intergenic	Intergenic variant	ENSSSCG00000047676(dist=31694),ENSSSCG00000027404(dist=188541)
1	1741519	1741576	58	DEL	intergenic	Intergenic variant	ENSSSCG00000047676(dist=31734),ENSSSCG00000027404(dist=188443)
1	1779043	1779043	3812	INS	intergenic	Intergenic variant	ENSSSCG00000047676(dist=69258),ENSSSCG00000027404(dist=150977)
1	1810464	1810464	104	INS	intergenic	Intergenic variant	ENSSSCG00000047676(dist=100679),ENSSSCG00000027404(dist=119556)
1	1810487	1810487	106	INS	intergenic	Intergenic variant	ENSSSCG00000047676(dist=100702),ENSSSCG00000027404(dist=119533)
1	1810511	1810511	104	INS	intergenic	Intergenic variant	ENSSSCG00000047676(dist=100726),ENSSSCG00000027404(dist=119509)
1	1820563	1820854	292	DEL	intergenic	Intergenic variant	ENSSSCG00000047676(dist=110778),ENSSSCG00000027404(dist=109165)
1	1826770	1826842	73	DEL	intergenic	Intergenic variant	ENSSSCG00000047676(dist=116985),ENSSSCG00000027404(dist=103177)
1	1840066	1840066	80	INS	intergenic	Intergenic variant	ENSSSCG00000047676(dist=130281),ENSSSCG00000027404(dist=89954)
1	1842605	1842911	307	DEL	intergenic	Intergenic variant	ENSSSCG00000047676(dist=132820),ENSSSCG00000027404(dist=87108)
1	1860220	1860220	108	INS	intergenic	Intergenic variant	ENSSSCG00000047676(dist=150435),ENSSSCG00000027404(dist=69800)
1	1860221	1860332	112	DEL	intergenic	Intergenic variant	ENSSSCG00000047676(dist=150436),ENSSSCG00000027404(dist=69687)
1	1860261	1860261	111	INS	intergenic	Intergenic variant	ENSSSCG00000047676(dist=150476),ENSSSCG00000027404(dist=69759)
1	1885706	1885706	84	INS	intergenic	Intergenic variant	ENSSSCG00000047676(dist=175921),ENSSSCG00000027404(dist=44314)
1	1885951	1886103	153	DEL	intergenic	Intergenic variant	ENSSSCG00000047676(dist=176166),ENSSSCG00000027404(dist=43916)
1	1885997	1885997	88	INS	intergenic	Intergenic variant	ENSSSCG00000047676(dist=176212),ENSSSCG00000027404(dist=44023)
1	1886004	1886004	63	INS	intergenic	Intergenic variant	ENSSSCG00000047676(dist=176219),ENSSSCG00000027404(dist=44016)
1	1886023	1886023	83	INS	intergenic	Intergenic variant	ENSSSCG00000047676(dist=176238),ENSSSCG00000027404(dist=43997)
1	1887086	1887086	67	INS	intergenic	Intergenic variant	ENSSSCG00000047676(dist=177301),ENSSSCG00000027404(dist=42934)
1	1887136	1887136	66	INS	intergenic	Intergenic variant	ENSSSCG00000047676(dist=177351),ENSSSCG00000027404(dist=42884)
1	1902742	1903040	299	DEL	intergenic	Intergenic variant	ENSSSCG00000047676(dist=192957),ENSSSCG00000027404(dist=26979)
1	1905900	1905900	78	INS	intergenic	Intergenic variant	ENSSSCG00000047676(dist=196115),ENSSSCG00000027404(dist=24120)
1	1905935	1905935	63	INS	intergenic	Intergenic variant	ENSSSCG00000047676(dist=196150),ENSSSCG00000027404(dist=24085)
1	1905941	1905941	50	INS	intergenic	Intergenic variant	ENSSSCG00000047676(dist=196156),ENSSSCG00000027404(dist=24079)
1	1944063	1944063	58	INS	intronic	Intron variant	ENSSSCG00000027404
1	1945532	1945532	424	INS	intronic	Intron variant	ENSSSCG00000027404
1	1945651	1945651	76	INS	intronic	Intron variant	ENSSSCG00000027404
1	1945658	1945658	162	INS	intronic	Intron variant	ENSSSCG00000027404
1	1945721	1945721	126	INS	intronic	Intron variant	ENSSSCG00000027404
1	1945760	1945760	63	INS	intronic	Intron variant	ENSSSCG00000027404
1	1945780	1945839	60	DEL	intronic	Intron variant	ENSSSCG00000027404
1	1957061	1957061	274	INS	intronic	Intron variant	ENSSSCG00000027404
1	1963024	1963329	306	DEL	intergenic	Intergenic variant	ENSSSCG00000027404(dist=4882),ENSSSCG00000022580(dist=11235)
1	1968009	1968009	336	INS	intergenic	Intergenic variant	ENSSSCG00000027404(dist=9867),ENSSSCG00000022580(dist=6556)
1	1968163	1968237	75	DEL	intergenic	Intergenic variant	ENSSSCG00000027404(dist=10021),ENSSSCG00000022580(dist=6327)
1	1979042	1979042	1386	INS	intergenic	Intergenic variant	ENSSSCG00000022580(dist=2923),ENSSSCG00000032403(dist=2136)
1	1979463	1979512	50	DEL	intergenic	Intergenic variant	ENSSSCG00000022580(dist=3344),ENSSSCG00000032403(dist=1665)
1	1985710	1985710	151	INS	intronic	Intron variant	ENSSSCG00000032403
1	1988162	1988162	71	INS	intronic	Intron variant	ENSSSCG00000032403
1	1988206	1988206	72	INS	intronic	Intron variant	ENSSSCG00000032403
1	1988229	1988229	73	INS	intronic	Intron variant	ENSSSCG00000032403
1	1988250	1988250	76	INS	intronic	Intron variant	ENSSSCG00000032403
1	2009607	2009607	114	INS	intergenic	Intergenic variant	ENSSSCG00000062590(dist=1495),ENSSSCG00000024562(dist=9001)
1	2041450	2041450	211	INS	intergenic	Intergenic variant	ENSSSCG00000024562(dist=21629),ENSSSCG00000034196(dist=33212)
1	2041494	2041494	86	INS	intergenic	Intergenic variant	ENSSSCG00000024562(dist=21673),ENSSSCG00000034196(dist=33168)
1	2042003	2042003	50	INS	intergenic	Intergenic variant	ENSSSCG00000024562(dist=22182),ENSSSCG00000034196(dist=32659)
1	2042031	2042031	50	INS	intergenic	Intergenic variant	ENSSSCG00000024562(dist=22210),ENSSSCG00000034196(dist=32631)
1	2042049	2042049	50	INS	intergenic	Intergenic variant	ENSSSCG00000024562(dist=22228),ENSSSCG00000034196(dist=32613)
1	2053914	2054737	824	DEL	intergenic	Intergenic variant	ENSSSCG00000024562(dist=34093),ENSSSCG00000034196(dist=19924)
1	2061350	2061350	217	INS	intergenic	Intergenic variant	ENSSSCG00000024562(dist=41529),ENSSSCG00000034196(dist=13312)
1	2078237	2078237	229	INS	intergenic	Intergenic variant	ENSSSCG00000034196(dist=3263),ENSSSCG00000004023(dist=16633)
1	2147541	2148260	720	DEL	intronic	Intron variant	ENSSSCG00000004024
1	2147788	2148215	428	DEL	intronic	Intron variant	ENSSSCG00000004024
1	2147908	2148334	427	DEL	intronic	Intron variant	ENSSSCG00000004024
1	2148072	2148498	427	DEL	intronic	Intron variant	ENSSSCG00000004024
1	2148174	2148601	428	DEL	intronic	Intron variant	ENSSSCG00000004024
1	2157016	2157304	289	DEL	intronic	Intron variant	ENSSSCG00000004024
1	2163100	2163100	78	INS	intronic	Intron variant	ENSSSCG00000004024
1	2165975	2165975	306	INS	intergenic	Intergenic variant	ENSSSCG00000004024(dist=1208),ENSSSCG00000004022(dist=37631)
1	2175815	2175874	60	DEL	intergenic	Intergenic variant	ENSSSCG00000004024(dist=11048),ENSSSCG00000004022(dist=27731)
1	2175833	2175889	57	DEL	intergenic	Intergenic variant	ENSSSCG00000004024(dist=11066),ENSSSCG00000004022(dist=27716)
1	2187469	2187469	61	INS	intergenic	Intergenic variant	ENSSSCG00000004024(dist=22702),ENSSSCG00000004022(dist=16137)
1	2194147	2194245	99	DEL	intergenic	Intergenic variant	ENSSSCG00000004024(dist=29380),ENSSSCG00000004022(dist=9360)
1	2194200	2194298	99	DEL	intergenic	Intergenic variant	ENSSSCG00000004024(dist=29433),ENSSSCG00000004022(dist=9307)
1	2197002	2197002	101	INS	intergenic	Intergenic variant	ENSSSCG00000004024(dist=32235),ENSSSCG00000004022(dist=6604)
1	2197004	2197004	618	INS	intergenic	Intergenic variant	ENSSSCG00000004024(dist=32237),ENSSSCG00000004022(dist=6602)
1	2197039	2197039	101	INS	intergenic	Intergenic variant	ENSSSCG00000004024(dist=32272),ENSSSCG00000004022(dist=6567)
1	2197040	2197139	100	DEL	intergenic	Intergenic variant	ENSSSCG00000004024(dist=32273),ENSSSCG00000004022(dist=6466)
1	2197065	2197065	457	INS	intergenic	Intergenic variant	ENSSSCG00000004024(dist=32298),ENSSSCG00000004022(dist=6541)
1	2197115	2197115	128	INS	intergenic	Intergenic variant	ENSSSCG00000004024(dist=32348),ENSSSCG00000004022(dist=6491)
1	2207134	2207213	80	DEL	intronic	Intron variant	ENSSSCG00000004022
1	2207163	2207241	79	DEL	intronic	Intron variant	ENSSSCG00000004022
1	2207184	2207261	78	DEL	intronic	Intron variant	ENSSSCG00000004022
1	2215290	2215799	510	DEL	intronic	Intron variant	ENSSSCG00000004022
1	2231020	2231020	827	INS	intronic	Intron variant	ENSSSCG00000004022
1	2231020	2231020	141	INS	intronic	Intron variant	ENSSSCG00000004022
1	2231060	2231060	421	INS	intronic	Intron variant	ENSSSCG00000004022
1	2231140	2231140	1391	INS	intronic	Intron variant	ENSSSCG00000004022
1	2231199	2231199	142	INS	intronic	Intron variant	ENSSSCG00000004022
1	2231207	2231207	1059	INS	intronic	Intron variant	ENSSSCG00000004022
1	2231268	2231268	212	INS	intronic	Intron variant	ENSSSCG00000004022
1	2231327	2231327	71	INS	intronic	Intron variant	ENSSSCG00000004022
1	2231337	2231337	1481	INS	intronic	Intron variant	ENSSSCG00000004022
1	2231337	2231337	1481	INS	intronic	Intron variant	ENSSSCG00000004022
1	2231377	2231446	70	DEL	intronic	Intron variant	ENSSSCG00000004022
1	2231395	2231464	70	DEL	intronic	Intron variant	ENSSSCG00000004022
1	2231567	2231567	70	INS	intronic	Intron variant	ENSSSCG00000004022
1	2234107	2234450	344	DEL	intronic	Intron variant	ENSSSCG00000004022
1	2234754	2234827	74	DEL	intronic	Intron variant	ENSSSCG00000004022
1	2264340	2264340	115	INS	intronic	Intron variant	ENSSSCG00000004022
1	2264360	2264634	275	DEL	intronic	Intron variant	ENSSSCG00000004022
1	2264403	2264403	55	INS	intronic	Intron variant	ENSSSCG00000004022
1	2264452	2264452	69	INS	intronic	Intron variant	ENSSSCG00000004022
1	2264456	2264456	273	INS	intronic	Intron variant	ENSSSCG00000004022
1	2264483	2264483	89	INS	intronic	Intron variant	ENSSSCG00000004022
1	2264518	2264518	94	INS	intronic	Intron variant	ENSSSCG00000004022
1	2264524	2264524	65	INS	intronic	Intron variant	ENSSSCG00000004022
1	2264549	2264549	266	INS	intronic	Intron variant	ENSSSCG00000004022
1	2264552	2264552	344	INS	intronic	Intron variant	ENSSSCG00000004022
1	2264560	2264560	121	INS	intronic	Intron variant	ENSSSCG00000004022
1	2264576	2264576	89	INS	intronic	Intron variant	ENSSSCG00000004022
1	2264625	2264625	124	INS	intronic	Intron variant	ENSSSCG00000004022
1	2264630	2264630	299	INS	intronic	Intron variant	ENSSSCG00000004022
1	2274048	2274105	58	DEL	intronic	Intron variant	ENSSSCG00000004022
1	2274054	2274293	240	DEL	intronic	Intron variant	ENSSSCG00000004022
1	2274062	2274121	60	DEL	intronic	Intron variant	ENSSSCG00000004022
1	2274077	2274134	58	DEL	intronic	Intron variant	ENSSSCG00000004022
1	2274122	2274184	63	DEL	intronic	Intron variant	ENSSSCG00000004022
1	2282249	2282249	59	INS	intronic	Intron variant	ENSSSCG00000004022
1	2306307	2306391	85	DEL	intronic	Intron variant	ENSSSCG00000004022
1	2306620	2307093	474	DEL	intronic	Intron variant	ENSSSCG00000004022
1	2306731	2307253	523	DEL	intronic	Intron variant	ENSSSCG00000004022
1	2306911	2307134	224	DEL	intronic	Intron variant	ENSSSCG00000004022
1	2319203	2319203	602	INS	intronic	Intron variant	ENSSSCG00000004022
1	2352604	2352604	2702	INS	intronic	Intron variant	ENSSSCG00000004022
1	2352607	2352607	4075	INS	intronic	Intron variant	ENSSSCG00000004022
1	2434916	2435001	86	DEL	intronic	Intron variant	ENSSSCG00000004022
1	2501369	2501369	75	INS	intronic	Intron variant	ENSSSCG00000004022
1	2508391	2508391	314	INS	intronic	Intron variant	ENSSSCG00000004022
1	2513803	2513803	86	INS	intronic	Intron variant	ENSSSCG00000004022
1	2563429	2563429	269	INS	ncRNA_exonic	Others	ENSSSCG00000062746
1	2579084	2579084	289	INS	intronic	Intron variant	ENSSSCG00000004020
1	2609359	2609415	57	DEL	intergenic	Intergenic variant	ENSSSCG00000062461(dist=11094),ENSSSCG00000036609(dist=107749)
1	2609388	2609445	58	DEL	intergenic	Intergenic variant	ENSSSCG00000062461(dist=11123),ENSSSCG00000036609(dist=107719)
1	2633759	2633812	54	DEL	intergenic	Intergenic variant	ENSSSCG00000062461(dist=35494),ENSSSCG00000036609(dist=83352)
1	2641655	2641655	422	INS	intergenic	Intergenic variant	ENSSSCG00000062461(dist=43390),ENSSSCG00000036609(dist=75510)
1	2642709	2642709	69	INS	intergenic	Intergenic variant	ENSSSCG00000062461(dist=44444),ENSSSCG00000036609(dist=74456)
1	2662701	2663036	336	DEL	intergenic	Intergenic variant	ENSSSCG00000062461(dist=64436),ENSSSCG00000036609(dist=54128)
1	2667461	2667461	64	INS	intergenic	Intergenic variant	ENSSSCG00000062461(dist=69196),ENSSSCG00000036609(dist=49704)
1	2667523	2667523	141	INS	intergenic	Intergenic variant	ENSSSCG00000062461(dist=69258),ENSSSCG00000036609(dist=49642)
1	2677874	2677874	87	INS	intergenic	Intergenic variant	ENSSSCG00000062461(dist=79609),ENSSSCG00000036609(dist=39291)
1	2735961	2735961	291	INS	intergenic	Intergenic variant	ENSSSCG00000036609(dist=10360),ENSSSCG00000036448(dist=39579)
1	2744765	2744906	142	DEL	intergenic	Intergenic variant	ENSSSCG00000036609(dist=19164),ENSSSCG00000036448(dist=30633)
1	2744822	2744822	210	INS	intergenic	Intergenic variant	ENSSSCG00000036609(dist=19221),ENSSSCG00000036448(dist=30718)
1	2767298	2767298	322	INS	intergenic	Intergenic variant	ENSSSCG00000036609(dist=41697),ENSSSCG00000036448(dist=8242)
1	2767312	2767312	156	INS	intergenic	Intergenic variant	ENSSSCG00000036609(dist=41711),ENSSSCG00000036448(dist=8228)
1	2771597	2771597	297	INS	intergenic	Intergenic variant	ENSSSCG00000036609(dist=45996),ENSSSCG00000036448(dist=3943)
1	2836980	2837863	884	DEL	intronic	Intron variant	ENSSSCG00000004027
1	2846900	2846983	84	DEL	intronic	Intron variant	ENSSSCG00000004027
1	2849024	2849024	332	INS	intronic	Intron variant	ENSSSCG00000004027
1	2854200	2854200	81	INS	intronic	Intron variant	ENSSSCG00000004027
1	2854879	2855166	288	DEL	intronic	Intron variant	ENSSSCG00000004027
1	2881854	2881905	52	DEL	intronic	Intron variant	ENSSSCG00000004027
1	2883825	2883825	177	INS	intronic	Intron variant	ENSSSCG00000004027
1	2883830	2883830	135	INS	intronic	Intron variant	ENSSSCG00000004027
1	2892104	2892104	234	INS	intronic	Intron variant	ENSSSCG00000004027
1	2892121	2892121	59	INS	intronic	Intron variant	ENSSSCG00000004027
1	2892321	2892396	76	DEL	intronic	Intron variant	ENSSSCG00000004027
1	2892328	2892328	200	INS	intronic	Intron variant	ENSSSCG00000004027
1	2946263	2946263	288	INS	intronic	Intron variant	ENSSSCG00000004027
1	3101792	3102647	856	DEL	intronic	Intron variant	ENSSSCG00000004027
1	3166874	3169389	2516	DEL	intronic	Intron variant	ENSSSCG00000004027
1	3168314	3168371	58	DEL	intronic	Intron variant	ENSSSCG00000004027
1	3168430	3169094	665	DEL	intronic	Intron variant	ENSSSCG00000004027
1	3168501	3169332	832	DEL	intronic	Intron variant	ENSSSCG00000004027
1	3168544	3168960	417	DEL	intronic	Intron variant	ENSSSCG00000004027
1	3168726	3169108	383	DEL	intronic	Intron variant	ENSSSCG00000004027
1	3168784	3168834	51	DEL	intronic	Intron variant	ENSSSCG00000004027
1	3168843	3169263	421	DEL	intronic	Intron variant	ENSSSCG00000004027
1	3168960	3169436	477	DEL	intronic	Intron variant	ENSSSCG00000004027
1	3169045	3169344	300	DEL	intronic	Intron variant	ENSSSCG00000004027
1	3169210	3169386	177	DEL	intronic	Intron variant	ENSSSCG00000004027
1	3196409	3196467	59	DEL	intronic	Intron variant	ENSSSCG00000004027
1	3209912	3209912	295	INS	intronic	Intron variant	ENSSSCG00000004027
1	3219618	3221447	1830	DEL	intronic	Intron variant	ENSSSCG00000004027
1	3252318	3252618	301	DEL	intronic	Intron variant	ENSSSCG00000004027
1	3280746	3280746	290	INS	intronic	Intron variant	ENSSSCG00000004027
1	3295587	3295587	93	INS	intronic	Intron variant	ENSSSCG00000004027
1	3317122	3317195	74	DEL	intronic	Intron variant	ENSSSCG00000004027
1	3317137	3317195	59	DEL	intronic	Intron variant	ENSSSCG00000004027
1	3320665	3320736	72	DEL	intronic	Intron variant	ENSSSCG00000004027
1	3320733	3320802	70	DEL	intronic	Intron variant	ENSSSCG00000004027
1	3336153	3336153	73	INS	intronic	Intron variant	ENSSSCG00000004027
1	3340300	3340300	683	INS	intronic	Intron variant	ENSSSCG00000004027
1	3345015	3345468	454	DEL	intronic	Intron variant	ENSSSCG00000004027
1	3349972	3350272	301	DEL	intronic	Intron variant	ENSSSCG00000004027
1	3351190	3351239	50	DEL	intronic	Intron variant	ENSSSCG00000004027
1	3377295	3377295	220	INS	intronic	Intron variant	ENSSSCG00000004027
1	3401476	3401476	295	INS	intergenic	Intergenic variant	ENSSSCG00000004027(dist=8825),ENSSSCG00000059287(dist=127629)
1	3402340	3402340	55	INS	intergenic	Intergenic variant	ENSSSCG00000004027(dist=9689),ENSSSCG00000059287(dist=126765)
1	3402481	3402481	78	INS	intergenic	Intergenic variant	ENSSSCG00000004027(dist=9830),ENSSSCG00000059287(dist=126624)
1	3413517	3413517	422	INS	intergenic	Intergenic variant	ENSSSCG00000004027(dist=20866),ENSSSCG00000059287(dist=115588)
1	3414641	3414945	305	DEL	intergenic	Intergenic variant	ENSSSCG00000004027(dist=21990),ENSSSCG00000059287(dist=114159)
1	3451267	3451267	68	INS	intergenic	Intergenic variant	ENSSSCG00000004027(dist=58616),ENSSSCG00000059287(dist=77838)
1	3477170	3477470	301	DEL	intergenic	Intergenic variant	ENSSSCG00000004027(dist=84519),ENSSSCG00000059287(dist=51634)
1	3497458	3497458	116	INS	intergenic	Intergenic variant	ENSSSCG00000004027(dist=104807),ENSSSCG00000059287(dist=31647)
1	3505289	3505289	325	INS	intergenic	Intergenic variant	ENSSSCG00000004027(dist=112638),ENSSSCG00000059287(dist=23816)
1	3513505	3513561	57	DEL	intergenic	Intergenic variant	ENSSSCG00000004027(dist=120854),ENSSSCG00000059287(dist=15543)
1	3517768	3517768	842	INS	intergenic	Intergenic variant	ENSSSCG00000004027(dist=125117),ENSSSCG00000059287(dist=11337)
1	3521186	3521186	276	INS	intergenic	Intergenic variant	ENSSSCG00000004027(dist=128535),ENSSSCG00000059287(dist=7919)
1	3528445	3528758	314	DEL	upstream	Upstream gene variant	ENSSSCG00000059287(dist=346)
1	3580619	3580619	1275	INS	intergenic	Intergenic variant	ENSSSCG00000059287(dist=45261),ENSSSCG00000061338(dist=1142832)
1	3592400	3593104	705	DEL	intergenic	Intergenic variant	ENSSSCG00000059287(dist=57042),ENSSSCG00000061338(dist=1130346)
1	3608141	3608141	214	INS	intergenic	Intergenic variant	ENSSSCG00000059287(dist=72783),ENSSSCG00000061338(dist=1115310)
1	3613860	3614129	270	DEL	intergenic	Intergenic variant	ENSSSCG00000059287(dist=78502),ENSSSCG00000061338(dist=1109321)
1	3615168	3615469	302	DEL	intergenic	Intergenic variant	ENSSSCG00000059287(dist=79810),ENSSSCG00000061338(dist=1107981)
1	3615280	3615280	410	INS	intergenic	Intergenic variant	ENSSSCG00000059287(dist=79922),ENSSSCG00000061338(dist=1108171)
1	3640363	3640363	2824	INS	intergenic	Intergenic variant	ENSSSCG00000059287(dist=105005),ENSSSCG00000061338(dist=1083088)
1	3655820	3655820	168	INS	intergenic	Intergenic variant	ENSSSCG00000059287(dist=120462),ENSSSCG00000061338(dist=1067631)
1	3655825	3655825	256	INS	intergenic	Intergenic variant	ENSSSCG00000059287(dist=120467),ENSSSCG00000061338(dist=1067626)
1	3655897	3655897	154	INS	intergenic	Intergenic variant	ENSSSCG00000059287(dist=120539),ENSSSCG00000061338(dist=1067554)
1	3673864	3674170	307	DEL	intergenic	Intergenic variant	ENSSSCG00000059287(dist=138506),ENSSSCG00000061338(dist=1049280)
1	3683964	3683964	109	INS	intergenic	Intergenic variant	ENSSSCG00000059287(dist=148606),ENSSSCG00000061338(dist=1039487)
1	3718510	3718510	346	INS	intergenic	Intergenic variant	ENSSSCG00000059287(dist=183152),ENSSSCG00000061338(dist=1004941)
1	3718868	3718868	78	INS	intergenic	Intergenic variant	ENSSSCG00000059287(dist=183510),ENSSSCG00000061338(dist=1004583)
1	3722083	3722083	125	INS	intergenic	Intergenic variant	ENSSSCG00000059287(dist=186725),ENSSSCG00000061338(dist=1001368)
1	3722156	3722156	79	INS	intergenic	Intergenic variant	ENSSSCG00000059287(dist=186798),ENSSSCG00000061338(dist=1001295)
1	3738203	3738203	1010	INS	intergenic	Intergenic variant	ENSSSCG00000059287(dist=202845),ENSSSCG00000061338(dist=985248)
1	3783425	3783425	4065	INS	intergenic	Intergenic variant	ENSSSCG00000059287(dist=248067),ENSSSCG00000061338(dist=940026)
1	3820837	3820898	62	DEL	intergenic	Intergenic variant	ENSSSCG00000059287(dist=285479),ENSSSCG00000061338(dist=902550)
1	3839468	3839776	309	DEL	intergenic	Intergenic variant	ENSSSCG00000059287(dist=304110),ENSSSCG00000061338(dist=883674)
1	3895842	3895842	296	INS	intergenic	Intergenic variant	ENSSSCG00000059287(dist=360484),ENSSSCG00000061338(dist=827609)
1	3923009	3923009	287	INS	intergenic	Intergenic variant	ENSSSCG00000059287(dist=387651),ENSSSCG00000061338(dist=800442)
1	3945253	3945253	288	INS	intergenic	Intergenic variant	ENSSSCG00000059287(dist=409895),ENSSSCG00000061338(dist=778198)
1	3949887	3950207	321	DEL	intergenic	Intergenic variant	ENSSSCG00000059287(dist=414529),ENSSSCG00000061338(dist=773243)
1	3959091	3959091	358	INS	intergenic	Intergenic variant	ENSSSCG00000059287(dist=423733),ENSSSCG00000061338(dist=764360)
1	4002082	4006542	4461	DEL	intergenic	Intergenic variant	ENSSSCG00000059287(dist=466724),ENSSSCG00000061338(dist=716908)
1	4002868	4004447	1580	DEL	intergenic	Intergenic variant	ENSSSCG00000059287(dist=467510),ENSSSCG00000061338(dist=719003)
1	4008130	4008130	74	INS	intergenic	Intergenic variant	ENSSSCG00000059287(dist=472772),ENSSSCG00000061338(dist=715321)
1	4019852	4019852	50	INS	intergenic	Intergenic variant	ENSSSCG00000059287(dist=484494),ENSSSCG00000061338(dist=703599)
1	4029794	4029794	483	INS	intergenic	Intergenic variant	ENSSSCG00000059287(dist=494436),ENSSSCG00000061338(dist=693657)
1	4038648	4038648	301	INS	intergenic	Intergenic variant	ENSSSCG00000059287(dist=503290),ENSSSCG00000061338(dist=684803)
1	4084089	4084234	146	DEL	intergenic	Intergenic variant	ENSSSCG00000059287(dist=548731),ENSSSCG00000061338(dist=639216)
1	4084102	4084275	174	DEL	intergenic	Intergenic variant	ENSSSCG00000059287(dist=548744),ENSSSCG00000061338(dist=639175)
1	4084174	4084232	59	DEL	intergenic	Intergenic variant	ENSSSCG00000059287(dist=548816),ENSSSCG00000061338(dist=639218)
1	4084175	4084175	711	INS	intergenic	Intergenic variant	ENSSSCG00000059287(dist=548817),ENSSSCG00000061338(dist=639276)
1	4097844	4097844	298	INS	intergenic	Intergenic variant	ENSSSCG00000059287(dist=562486),ENSSSCG00000061338(dist=625607)
1	4162354	4162405	52	DEL	intergenic	Intergenic variant	ENSSSCG00000059287(dist=626996),ENSSSCG00000061338(dist=561045)
1	4168288	4168288	305	INS	intergenic	Intergenic variant	ENSSSCG00000059287(dist=632930),ENSSSCG00000061338(dist=555163)
1	4201792	4201792	1918	INS	intergenic	Intergenic variant	ENSSSCG00000059287(dist=666434),ENSSSCG00000061338(dist=521659)
1	4225828	4225828	341	INS	intergenic	Intergenic variant	ENSSSCG00000059287(dist=690470),ENSSSCG00000061338(dist=497623)
1	4272158	4272454	297	DEL	intergenic	Intergenic variant	ENSSSCG00000059287(dist=736800),ENSSSCG00000061338(dist=450996)
1	4294012	4294068	57	DEL	intergenic	Intergenic variant	ENSSSCG00000059287(dist=758654),ENSSSCG00000061338(dist=429382)
1	4294016	4294097	82	DEL	intergenic	Intergenic variant	ENSSSCG00000059287(dist=758658),ENSSSCG00000061338(dist=429353)
1	4294062	4294142	81	DEL	intergenic	Intergenic variant	ENSSSCG00000059287(dist=758704),ENSSSCG00000061338(dist=429308)
1	4294095	4294095	116	INS	intergenic	Intergenic variant	ENSSSCG00000059287(dist=758737),ENSSSCG00000061338(dist=429356)
1	4294095	4294095	52	INS	intergenic	Intergenic variant	ENSSSCG00000059287(dist=758737),ENSSSCG00000061338(dist=429356)
1	4294194	4294194	70	INS	intergenic	Intergenic variant	ENSSSCG00000059287(dist=758836),ENSSSCG00000061338(dist=429257)
1	4294250	4294250	67	INS	intergenic	Intergenic variant	ENSSSCG00000059287(dist=758892),ENSSSCG00000061338(dist=429201)
1	4294277	4294277	67	INS	intergenic	Intergenic variant	ENSSSCG00000059287(dist=758919),ENSSSCG00000061338(dist=429174)
1	4354002	4354002	68	INS	intergenic	Intergenic variant	ENSSSCG00000059287(dist=818644),ENSSSCG00000061338(dist=369449)
1	4354010	4354010	56	INS	intergenic	Intergenic variant	ENSSSCG00000059287(dist=818652),ENSSSCG00000061338(dist=369441)
1	4496116	4496704	589	DEL	intergenic	Intergenic variant	ENSSSCG00000059287(dist=960758),ENSSSCG00000061338(dist=226746)
1	4498814	4498814	271	INS	intergenic	Intergenic variant	ENSSSCG00000059287(dist=963456),ENSSSCG00000061338(dist=224637)
1	4498943	4498943	271	INS	intergenic	Intergenic variant	ENSSSCG00000059287(dist=963585),ENSSSCG00000061338(dist=224508)
1	4499016	4499016	260	INS	intergenic	Intergenic variant	ENSSSCG00000059287(dist=963658),ENSSSCG00000061338(dist=224435)
1	4512228	4512228	112	INS	intergenic	Intergenic variant	ENSSSCG00000059287(dist=976870),ENSSSCG00000061338(dist=211223)
1	4530844	4531131	288	DEL	intergenic	Intergenic variant	ENSSSCG00000059287(dist=995486),ENSSSCG00000061338(dist=192319)
1	4532237	4535629	3393	DEL	intergenic	Intergenic variant	ENSSSCG00000059287(dist=996879),ENSSSCG00000061338(dist=187821)
1	4537092	4537092	301	INS	intergenic	Intergenic variant	ENSSSCG00000059287(dist=1001734),ENSSSCG00000061338(dist=186359)
1	4545179	4545179	52	INS	intergenic	Intergenic variant	ENSSSCG00000059287(dist=1009821),ENSSSCG00000061338(dist=178272)
1	4545741	4545741	70	INS	intergenic	Intergenic variant	ENSSSCG00000059287(dist=1010383),ENSSSCG00000061338(dist=177710)
1	4546257	4546306	50	DEL	intergenic	Intergenic variant	ENSSSCG00000059287(dist=1010899),ENSSSCG00000061338(dist=177144)
1	4546623	4546623	50	INS	intergenic	Intergenic variant	ENSSSCG00000059287(dist=1011265),ENSSSCG00000061338(dist=176828)
1	4546656	4546656	50	INS	intergenic	Intergenic variant	ENSSSCG00000059287(dist=1011298),ENSSSCG00000061338(dist=176795)
1	4546954	4547103	150	DEL	intergenic	Intergenic variant	ENSSSCG00000059287(dist=1011596),ENSSSCG00000061338(dist=176347)
1	4547038	4547038	100	INS	intergenic	Intergenic variant	ENSSSCG00000059287(dist=1011680),ENSSSCG00000061338(dist=176413)
1	4547047	4547047	270	INS	intergenic	Intergenic variant	ENSSSCG00000059287(dist=1011689),ENSSSCG00000061338(dist=176404)
1	4547065	4547142	78	DEL	intergenic	Intergenic variant	ENSSSCG00000059287(dist=1011707),ENSSSCG00000061338(dist=176308)
1	4547509	4547708	200	DEL	intergenic	Intergenic variant	ENSSSCG00000059287(dist=1012151),ENSSSCG00000061338(dist=175742)
1	4547515	4547763	249	DEL	intergenic	Intergenic variant	ENSSSCG00000059287(dist=1012157),ENSSSCG00000061338(dist=175687)
1	4547866	4547915	50	DEL	intergenic	Intergenic variant	ENSSSCG00000059287(dist=1012508),ENSSSCG00000061338(dist=175535)
1	4548084	4548133	50	DEL	intergenic	Intergenic variant	ENSSSCG00000059287(dist=1012726),ENSSSCG00000061338(dist=175317)
1	4548411	4548558	148	DEL	intergenic	Intergenic variant	ENSSSCG00000059287(dist=1013053),ENSSSCG00000061338(dist=174892)
1	4548650	4548699	50	DEL	intergenic	Intergenic variant	ENSSSCG00000059287(dist=1013292),ENSSSCG00000061338(dist=174751)
1	4548677	4548726	50	DEL	intergenic	Intergenic variant	ENSSSCG00000059287(dist=1013319),ENSSSCG00000061338(dist=174724)
1	4549024	4549222	199	DEL	intergenic	Intergenic variant	ENSSSCG00000059287(dist=1013666),ENSSSCG00000061338(dist=174228)
1	4549028	4549028	50	INS	intergenic	Intergenic variant	ENSSSCG00000059287(dist=1013670),ENSSSCG00000061338(dist=174423)
1	4549081	4549081	173	INS	intergenic	Intergenic variant	ENSSSCG00000059287(dist=1013723),ENSSSCG00000061338(dist=174370)
1	4549273	4549273	90	INS	intergenic	Intergenic variant	ENSSSCG00000059287(dist=1013915),ENSSSCG00000061338(dist=174178)
1	4549432	4549531	100	DEL	intergenic	Intergenic variant	ENSSSCG00000059287(dist=1014074),ENSSSCG00000061338(dist=173919)
1	4549501	4549550	50	DEL	intergenic	Intergenic variant	ENSSSCG00000059287(dist=1014143),ENSSSCG00000061338(dist=173900)
1	4549781	4549781	93	INS	intergenic	Intergenic variant	ENSSSCG00000059287(dist=1014423),ENSSSCG00000061338(dist=173670)
1	4549856	4550022	167	DEL	intergenic	Intergenic variant	ENSSSCG00000059287(dist=1014498),ENSSSCG00000061338(dist=173428)
1	4549948	4550047	100	DEL	intergenic	Intergenic variant	ENSSSCG00000059287(dist=1014590),ENSSSCG00000061338(dist=173403)
1	4550071	4550071	150	INS	intergenic	Intergenic variant	ENSSSCG00000059287(dist=1014713),ENSSSCG00000061338(dist=173380)
1	4550073	4550142	70	DEL	intergenic	Intergenic variant	ENSSSCG00000059287(dist=1014715),ENSSSCG00000061338(dist=173308)
1	4550088	4550088	1283	INS	intergenic	Intergenic variant	ENSSSCG00000059287(dist=1014730),ENSSSCG00000061338(dist=173363)
1	4550549	4550719	171	DEL	intergenic	Intergenic variant	ENSSSCG00000059287(dist=1015191),ENSSSCG00000061338(dist=172731)
1	4571495	4571622	128	DEL	intergenic	Intergenic variant	ENSSSCG00000059287(dist=1036137),ENSSSCG00000061338(dist=151828)
1	4571529	4571654	126	DEL	intergenic	Intergenic variant	ENSSSCG00000059287(dist=1036171),ENSSSCG00000061338(dist=151796)
1	4593702	4593702	329	INS	intergenic	Intergenic variant	ENSSSCG00000059287(dist=1058344),ENSSSCG00000061338(dist=129749)
1	4624963	4624963	164	INS	intergenic	Intergenic variant	ENSSSCG00000059287(dist=1089605),ENSSSCG00000061338(dist=98488)
1	4635591	4635668	78	DEL	intergenic	Intergenic variant	ENSSSCG00000059287(dist=1100233),ENSSSCG00000061338(dist=87782)
1	4635607	4635668	62	DEL	intergenic	Intergenic variant	ENSSSCG00000059287(dist=1100249),ENSSSCG00000061338(dist=87782)
1	4664663	4664720	58	DEL	intergenic	Intergenic variant	ENSSSCG00000059287(dist=1129305),ENSSSCG00000061338(dist=58730)
1	4664743	4664743	70	INS	intergenic	Intergenic variant	ENSSSCG00000059287(dist=1129385),ENSSSCG00000061338(dist=58708)
1	4664788	4664788	70	INS	intergenic	Intergenic variant	ENSSSCG00000059287(dist=1129430),ENSSSCG00000061338(dist=58663)
1	4664802	4664802	68	INS	intergenic	Intergenic variant	ENSSSCG00000059287(dist=1129444),ENSSSCG00000061338(dist=58649)
1	4677351	4678902	1552	DEL	intergenic	Intergenic variant	ENSSSCG00000059287(dist=1141993),ENSSSCG00000061338(dist=44548)
1	4678460	4678903	444	DEL	intergenic	Intergenic variant	ENSSSCG00000059287(dist=1143102),ENSSSCG00000061338(dist=44547)
1	4688185	4688250	66	DEL	intergenic	Intergenic variant	ENSSSCG00000059287(dist=1152827),ENSSSCG00000061338(dist=35200)
1	4695247	4695247	292	INS	intergenic	Intergenic variant	ENSSSCG00000059287(dist=1159889),ENSSSCG00000061338(dist=28204)
1	4718783	4718783	130	INS	intergenic	Intergenic variant	ENSSSCG00000059287(dist=1183425),ENSSSCG00000061338(dist=4668)
1	4720134	4720134	58	INS	intergenic	Intergenic variant	ENSSSCG00000059287(dist=1184776),ENSSSCG00000061338(dist=3317)
1	4721779	4722095	317	DEL	intergenic	Intergenic variant	ENSSSCG00000059287(dist=1186421),ENSSSCG00000061338(dist=1355)
1	4722825	4722891	67	DEL	downstream	Downstream gene variant	ENSSSCG00000061338(dist=559)
1	4748699	4748699	60	INS	intronic	Intron variant	ENSSSCG00000004029
1	4748719	4748719	58	INS	intronic	Intron variant	ENSSSCG00000004029
1	4774193	4774193	294	INS	intronic	Intron variant	ENSSSCG00000004029
1	4833555	4833555	108	INS	intronic	Intron variant	ENSSSCG00000004029
1	4887966	4888035	70	DEL	upstream	Upstream gene variant	ENSSSCG00000054024(dist=22)
1	4887966	4888035	70	DEL	downstream	Downstream gene variant	ENSSSCG00000052194(dist=22)
1	4944621	4944937	317	DEL	intergenic	Intergenic variant	ENSSSCG00000058194(dist=15530),ENSSSCG00000053277(dist=2015)
1	4949395	4949395	59	INS	ncRNA_exonic	Others	ENSSSCG00000053277
1	4959755	4959755	91	INS	intergenic	Intergenic variant	ENSSSCG00000053277(dist=6554),ENSSSCG00000038153(dist=7469)
1	4983341	4983341	55	INS	intronic	Intron variant	ENSSSCG00000038153
1	4984334	4984623	290	DEL	intronic	Intron variant	ENSSSCG00000038153
1	4990859	4990918	60	DEL	intronic	Intron variant	ENSSSCG00000038153
1	5032513	5032579	67	DEL	intronic	Intron variant	ENSSSCG00000038153
1	5049954	5050234	281	DEL	intronic	Intron variant	ENSSSCG00000038153
1	5054362	5054362	60	INS	intronic	Intron variant	ENSSSCG00000038153
1	5118749	5118846	98	DEL	intronic	Intron variant	ENSSSCG00000038153
1	5141369	5141668	300	DEL	intronic	Intron variant	ENSSSCG00000038153
1	5173877	5175040	1164	DEL	intronic	Intron variant	ENSSSCG00000038153
1	5183169	5183236	68	DEL	intronic	Intron variant	ENSSSCG00000038153
1	5201951	5202014	64	DEL	intronic	Intron variant	ENSSSCG00000038153
1	5225256	5225256	305	INS	intronic	Intron variant	ENSSSCG00000038153
1	5232504	5232504	285	INS	intronic	Intron variant	ENSSSCG00000038153
1	5234196	5234196	304	INS	intronic	Intron variant	ENSSSCG00000038153
1	5237892	5237974	83	DEL	intronic	Intron variant	ENSSSCG00000038153
1	5238635	5238774	140	DEL	intronic	Intron variant	ENSSSCG00000038153
1	5238680	5238819	140	DEL	intronic	Intron variant	ENSSSCG00000038153
1	5238932	5239190	259	DEL	intronic	Intron variant	ENSSSCG00000038153
1	5262246	5262246	946	INS	intronic	Intron variant	ENSSSCG00000038153
1	5264352	5264352	278	INS	intronic	Intron variant	ENSSSCG00000038153
1	5272288	5272561	274	DEL	intronic	Intron variant	ENSSSCG00000038153
1	5313888	5313967	80	DEL	intronic	Intron variant	ENSSSCG00000038153
1	5336197	5336197	130	INS	intronic	Intron variant	ENSSSCG00000038153
1	5337482	5337575	94	DEL	intronic	Intron variant	ENSSSCG00000038153
1	5361227	5361536	310	DEL	intronic	Intron variant	ENSSSCG00000038153
1	5365832	5366148	317	DEL	intronic	Intron variant	ENSSSCG00000038153
1	5372104	5372104	322	INS	intronic	Intron variant	ENSSSCG00000038153
1	5416810	5416810	50	INS	intronic	Intron variant	ENSSSCG00000038153
1	5452908	5452908	309	INS	intronic	Intron variant	ENSSSCG00000038153
1	5457804	5457804	298	INS	intronic	Intron variant	ENSSSCG00000038153
1	5458810	5458810	290	INS	intronic	Intron variant	ENSSSCG00000038153
1	5467021	5467198	178	DEL	intronic	Intron variant	ENSSSCG00000004032
1	5467024	5467137	114	DEL	intronic	Intron variant	ENSSSCG00000004032
1	5479105	5479379	275	DEL	intronic	Intron variant	ENSSSCG00000004032
1	5511131	5511380	250	DEL	intronic	Intron variant	ENSSSCG00000004032
1	5513203	5513203	272	INS	intronic	Intron variant	ENSSSCG00000004032
1	5514265	5514265	286	INS	intronic	Intron variant	ENSSSCG00000004032
1	5514326	5514326	2118	INS	intronic	Intron variant	ENSSSCG00000004032
1	5514335	5514335	551	INS	intronic	Intron variant	ENSSSCG00000004032
1	5514846	5514846	547	INS	intronic	Intron variant	ENSSSCG00000004032
1	5515876	5515876	2116	INS	intronic	Intron variant	ENSSSCG00000004032
1	5518044	5518044	305	INS	intronic	Intron variant	ENSSSCG00000004032
1	5532051	5532051	296	INS	intronic	Intron variant	ENSSSCG00000004032
1	5537197	5537197	60	INS	intronic	Intron variant	ENSSSCG00000004032
1	5537525	5537764	240	DEL	intronic	Intron variant	ENSSSCG00000004032
1	5537814	5538083	270	DEL	intronic	Intron variant	ENSSSCG00000004032
1	5549344	5549344	276	INS	intronic	Intron variant	ENSSSCG00000004032
1	5563302	5563302	174	INS	intronic	Intron variant	ENSSSCG00000004032
1	5573096	5573096	277	INS	intronic	Intron variant	ENSSSCG00000004032
1	5592365	5592705	341	DEL	intronic	Intron variant	ENSSSCG00000004032
1	5599127	5599127	307	INS	intronic	Intron variant	ENSSSCG00000004032
1	5599555	5600189	635	DEL	intronic	Intron variant	ENSSSCG00000004032
1	5662896	5663169	274	DEL	intronic	Intron variant	ENSSSCG00000004032
1	5667677	5667993	317	DEL	intronic	Intron variant	ENSSSCG00000004032
1	5671778	5671778	310	INS	intronic	Intron variant	ENSSSCG00000004032
1	5676614	5676614	1243	INS	intronic	Intron variant	ENSSSCG00000004032
1	5679632	5679632	2061	INS	intronic	Intron variant	ENSSSCG00000004032
1	5682317	5682616	300	DEL	intronic	Intron variant	ENSSSCG00000004032
1	5684304	5684587	284	DEL	intronic	Intron variant	ENSSSCG00000004032
1	5686655	5686953	299	DEL	intronic	Intron variant	ENSSSCG00000004032
1	5693235	5693235	50	INS	intronic	Intron variant	ENSSSCG00000004032
1	5695854	5695909	56	DEL	intronic	Intron variant	ENSSSCG00000004032
1	5695873	5695910	54	DEL	intronic	Intron variant	ENSSSCG00000004032
1	5701711	5701711	73	INS	intronic	Intron variant	ENSSSCG00000004032
1	5703962	5703962	315	INS	intronic	Intron variant	ENSSSCG00000004032
1	5735913	5736149	237	DEL	intronic	Intron variant	ENSSSCG00000004032
1	5743236	5743670	435	DEL	intronic	Intron variant	ENSSSCG00000004032
1	5757148	5757148	176	INS	intronic	Intron variant	ENSSSCG00000004032
1	5802655	5803137	483	DEL	intronic	Intron variant	ENSSSCG00000004032
1	5804077	5804077	53	INS	intronic	Intron variant	ENSSSCG00000004032
1	5817828	5817828	245	INS	intronic	Intron variant	ENSSSCG00000004032
1	5818974	5818974	58	INS	intronic	Intron variant	ENSSSCG00000004032
1	5830361	5830361	285	INS	intronic	Intron variant	ENSSSCG00000004032
1	5834181	5834474	294	DEL	intronic	Intron variant	ENSSSCG00000004032
1	5834217	5834385	169	DEL	intronic	Intron variant	ENSSSCG00000004032
1	5855555	5855703	149	DEL	intronic	Intron variant	ENSSSCG00000004032
1	5855782	5855782	282	INS	intronic	Intron variant	ENSSSCG00000004032
1	5856018	5856244	227	DEL	intronic	Intron variant	ENSSSCG00000004032
1	5856104	5856244	141	DEL	intronic	Intron variant	ENSSSCG00000004032
1	5878095	5878398	304	DEL	intronic	Intron variant	ENSSSCG00000004032
1	5878533	5878705	173	DEL	intronic	Intron variant	ENSSSCG00000004032
1	5933112	5933112	325	INS	intronic	Intron variant	ENSSSCG00000004032
1	5933624	5933624	57	INS	intronic	Intron variant	ENSSSCG00000004032
1	5946732	5946732	85	INS	intronic	Intron variant	ENSSSCG00000004032
1	5946778	5946778	89	INS	intronic	Intron variant	ENSSSCG00000004032
1	5950025	5950025	56	INS	intronic	Intron variant	ENSSSCG00000004032
1	5956291	5956291	285	INS	intronic	Intron variant	ENSSSCG00000004032
1	5989604	5989604	248	INS	intronic	Intron variant	ENSSSCG00000004032
1	5991417	5991417	55	INS	intronic	Intron variant	ENSSSCG00000004032
1	5996094	5996402	309	DEL	intronic	Intron variant	ENSSSCG00000004032
1	6000520	6000769	250	DEL	intronic	Intron variant	ENSSSCG00000004032
1	6009270	6009334	65	DEL	intronic	Intron variant	ENSSSCG00000004032
1	6034929	6034929	437	INS	intronic	Intron variant	ENSSSCG00000004032
1	6035369	6035369	404	INS	intronic	Intron variant	ENSSSCG00000004032
1	6069896	6070084	189	DEL	intronic	Intron variant	ENSSSCG00000004032
1	6084056	6084231	176	DEL	intronic	Intron variant	ENSSSCG00000004032
1	6084116	6084291	176	DEL	intronic	Intron variant	ENSSSCG00000004032
1	6085330	6085330	273	INS	intronic	Intron variant	ENSSSCG00000004032
1	6099261	6099261	710	INS	intronic	Intron variant	ENSSSCG00000004032
1	6106295	6106295	60	INS	intronic	Intron variant	ENSSSCG00000004032
1	6106321	6106321	64	INS	intronic	Intron variant	ENSSSCG00000004032
1	6119407	6119683	277	DEL	intronic	Intron variant	ENSSSCG00000004032
1	6138924	6143055	4132	DEL	intronic	Intron variant	ENSSSCG00000004032
1	6139673	6139673	53	INS	intronic	Intron variant	ENSSSCG00000004032
1	6141456	6141741	286	DEL	intronic	Intron variant	ENSSSCG00000004032
1	6143415	6143415	62	INS	intronic	Intron variant	ENSSSCG00000004032
1	6150323	6150386	64	DEL	intronic	Intron variant	ENSSSCG00000004032
1	6150433	6150433	346	INS	intronic	Intron variant	ENSSSCG00000004032
1	6173788	6174357	570	DEL	intronic	Intron variant	ENSSSCG00000004032
1	6189931	6189931	310	INS	intronic	Intron variant	ENSSSCG00000004032
1	6216523	6216984	462	DEL	intronic	Intron variant	ENSSSCG00000004032
1	6263912	6264107	196	DEL	intronic	Intron variant	ENSSSCG00000004032
1	6271640	6271898	259	DEL	intronic	Intron variant	ENSSSCG00000004032
1	6277225	6277912	688	DEL	intronic	Intron variant	ENSSSCG00000004032
1	6277570	6277570	273	INS	intronic	Intron variant	ENSSSCG00000004032
1	6281968	6281968	290	INS	intronic	Intron variant	ENSSSCG00000004032
1	6282205	6282205	85	INS	intronic	Intron variant	ENSSSCG00000004032
1	6319411	6319547	137	DEL	intronic	Intron variant	ENSSSCG00000004032
1	6319458	6319592	135	DEL	intronic	Intron variant	ENSSSCG00000004032
1	6344800	6345158	359	DEL	intronic	Intron variant	ENSSSCG00000004032
1	6375843	6376131	289	DEL	intronic	Intron variant	ENSSSCG00000004032
1	6401200	6401200	320	INS	intronic	Intron variant	ENSSSCG00000004032
1	6407614	6407694	81	DEL	intronic	Intron variant	ENSSSCG00000004032
1	6415175	6415175	283	INS	intronic	Intron variant	ENSSSCG00000004032
1	6423940	6424158	219	DEL	intronic	Intron variant	ENSSSCG00000004032
1	6425023	6425023	242	INS	intronic	Intron variant	ENSSSCG00000004032
1	6425080	6425080	429	INS	intronic	Intron variant	ENSSSCG00000004032
1	6425223	6425223	166	INS	intronic	Intron variant	ENSSSCG00000004032
1	6433936	6434171	236	DEL	intronic	Intron variant	ENSSSCG00000004032
1	6457771	6457771	55	INS	intronic	Intron variant	ENSSSCG00000004032
1	6457798	6457798	55	INS	intronic	Intron variant	ENSSSCG00000004032
1	6457828	6457828	55	INS	intronic	Intron variant	ENSSSCG00000004032
1	6460048	6460048	288	INS	intronic	Intron variant	ENSSSCG00000004032
1	6479740	6481272	1533	DEL	intronic	Intron variant	ENSSSCG00000004032
1	6492079	6492131	53	DEL	intronic	Intron variant	ENSSSCG00000004032
1	6492089	6492089	53	INS	intronic	Intron variant	ENSSSCG00000004032
1	6492122	6492173	52	DEL	intronic	Intron variant	ENSSSCG00000004032
1	6492134	6492186	53	DEL	intronic	Intron variant	ENSSSCG00000004032
1	6492141	6492141	52	INS	intronic	Intron variant	ENSSSCG00000004032
1	6492163	6492163	53	INS	intronic	Intron variant	ENSSSCG00000004032
1	6502123	6502123	311	INS	intronic	Intron variant	ENSSSCG00000004032
1	6508202	6508202	312	INS	intronic	Intron variant	ENSSSCG00000004032
1	6520822	6520822	202	INS	intronic	Intron variant	ENSSSCG00000004032
1	6556496	6556496	478	INS	intronic	Intron variant	ENSSSCG00000004032
1	6571169	6571169	248	INS	intronic	Intron variant	ENSSSCG00000004032
1	6589845	6589965	121	DEL	intronic	Intron variant	ENSSSCG00000004032
1	6593234	6593234	280	INS	intronic	Intron variant	ENSSSCG00000004032
1	6594005	6595457	1453	DEL	intronic	Intron variant	ENSSSCG00000004032
1	6594006	6596036	2031	DEL	intronic	Intron variant	ENSSSCG00000004032
1	6603974	6604070	97	DEL	intronic	Intron variant	ENSSSCG00000004032
1	6608346	6608485	140	DEL	intronic	Intron variant	ENSSSCG00000004032
1	6643055	6643055	452	INS	intronic	Intron variant	ENSSSCG00000004032
1	6651272	6651272	263	INS	intronic	Intron variant	ENSSSCG00000004032
1	6658910	6658910	273	INS	intronic	Intron variant	ENSSSCG00000004032
1	6667296	6667353	58	DEL	intronic	Intron variant	ENSSSCG00000004032
1	6669965	6669965	302	INS	intronic	Intron variant	ENSSSCG00000004032
1	6676301	6676561	261	DEL	intronic	Intron variant	ENSSSCG00000004032
1	6705696	6705696	301	INS	intronic	Intron variant	ENSSSCG00000004032
1	6709911	6709911	136	INS	intronic	Intron variant	ENSSSCG00000004032
1	6709913	6709913	73	INS	intronic	Intron variant	ENSSSCG00000004032
1	6714199	6715754	1556	DEL	intronic	Intron variant	ENSSSCG00000004032
1	6723492	6723492	117	INS	intronic	Intron variant	ENSSSCG00000004032
1	6748202	6748202	277	INS	downstream	Downstream gene variant	ENSSSCG00000053549(dist=402)
1	6751498	6751778	281	DEL	intergenic	Intergenic variant	ENSSSCG00000053549(dist=3698),ENSSSCG00000004033(dist=20638)
1	6754660	6754820	161	DEL	intergenic	Intergenic variant	ENSSSCG00000053549(dist=6860),ENSSSCG00000004033(dist=17596)
1	6754799	6754799	86	INS	intergenic	Intergenic variant	ENSSSCG00000053549(dist=6999),ENSSSCG00000004033(dist=17618)
1	6754970	6755149	180	DEL	intergenic	Intergenic variant	ENSSSCG00000053549(dist=7170),ENSSSCG00000004033(dist=17267)
1	6755096	6755096	310	INS	intergenic	Intergenic variant	ENSSSCG00000053549(dist=7296),ENSSSCG00000004033(dist=17321)
1	6757048	6757048	305	INS	intergenic	Intergenic variant	ENSSSCG00000053549(dist=9248),ENSSSCG00000004033(dist=15369)
1	6760286	6760577	292	DEL	intergenic	Intergenic variant	ENSSSCG00000053549(dist=12486),ENSSSCG00000004033(dist=11839)
1	6765268	6765341	74	DEL	intergenic	Intergenic variant	ENSSSCG00000053549(dist=17468),ENSSSCG00000004033(dist=7075)
1	6798619	6798619	272	INS	intronic	Intron variant	ENSSSCG00000004033
1	6811014	6811014	51	INS	intronic	Intron variant	ENSSSCG00000004033
1	6811631	6811879	249	DEL	intronic	Intron variant	ENSSSCG00000004033
1	6866792	6867865	1074	DEL	intronic	Intron variant	ENSSSCG00000004033
1	6873548	6873637	90	DEL	intronic	Intron variant	ENSSSCG00000004033
1	6912520	6912679	160	DEL	intronic	Intron variant	ENSSSCG00000004037
1	6916791	6917075	285	DEL	intronic	Intron variant	ENSSSCG00000004037
1	6941110	6941426	317	DEL	intronic	Intron variant	ENSSSCG00000004037
1	7071737	7072014	278	DEL	intronic	Intron variant	ENSSSCG00000004038
1	7075683	7075683	540	INS	intronic	Intron variant	ENSSSCG00000004038
1	7082651	7082651	262	INS	intronic	Intron variant	ENSSSCG00000004038
1	7161757	7162048	292	DEL	intronic	Intron variant	ENSSSCG00000004039
1	7182492	7182806	315	DEL	intronic	Intron variant	ENSSSCG00000004039
1	7191503	7191503	295	INS	intronic	Intron variant	ENSSSCG00000004039
1	7220233	7220528	296	DEL	intergenic	Intergenic variant	ENSSSCG00000004039(dist=12832),ENSSSCG00000018769(dist=10115)
1	7237093	7237093	293	INS	intergenic	Intergenic variant	ENSSSCG00000018769(dist=6323),ENSSSCG00000004040(dist=52738)
1	7238749	7238807	59	DEL	intergenic	Intergenic variant	ENSSSCG00000018769(dist=7979),ENSSSCG00000004040(dist=51023)
1	7243942	7244059	118	DEL	intergenic	Intergenic variant	ENSSSCG00000018769(dist=13172),ENSSSCG00000004040(dist=45771)
1	7299216	7299216	67	INS	intronic	Intron variant	ENSSSCG00000004040
1	7299243	7299243	68	INS	intronic	Intron variant	ENSSSCG00000004040
1	7301484	7301484	61	INS	intronic	Intron variant	ENSSSCG00000004040
1	7303545	7303545	109	INS	intronic	Intron variant	ENSSSCG00000004040
1	7304136	7306244	2109	DEL	intronic	Intron variant	ENSSSCG00000004040
1	7360100	7360355	256	DEL	intronic	Intron variant	ENSSSCG00000004041
1	7466336	7466336	317	INS	intronic	Intron variant	ENSSSCG00000004044
1	7476831	7476831	292	INS	intergenic	Intergenic variant	ENSSSCG00000004044(dist=4283),ENSSSCG00000059431(dist=51030)
1	7508565	7508565	94	INS	intergenic	Intergenic variant	ENSSSCG00000004044(dist=36017),ENSSSCG00000059431(dist=19296)
1	7530249	7530548	300	DEL	intergenic	Intergenic variant	ENSSSCG00000059431(dist=1411),ENSSSCG00000004046(dist=29196)
1	7534081	7534081	297	INS	intergenic	Intergenic variant	ENSSSCG00000059431(dist=5243),ENSSSCG00000004046(dist=25664)
1	7565897	7565897	284	INS	intronic	Intron variant	ENSSSCG00000004046
1	7569757	7569757	641	INS	intronic	Intron variant	ENSSSCG00000004046
1	7571938	7571938	273	INS	intronic	Intron variant	ENSSSCG00000004046
1	7577757	7577757	289	INS	intronic	Intron variant	ENSSSCG00000004046
1	7581579	7581579	294	INS	downstream	Downstream gene variant	ENSSSCG00000004047(dist=185)
1	7589068	7589068	294	INS	intronic	Intron variant	ENSSSCG00000004047
1	7605455	7605455	418	INS	intronic	Intron variant	ENSSSCG00000004049
1	7606662	7606945	284	DEL	intronic	Intron variant	ENSSSCG00000004049
1	7607933	7607933	706	INS	intronic	Intron variant	ENSSSCG00000004049
1	7608754	7609076	323	DEL	intronic	Intron variant	ENSSSCG00000004049
1	7613819	7614104	286	DEL	upstream	Upstream gene variant	ENSSSCG00000004049(dist=953)
1	7615562	7615858	297	DEL	intergenic	Intergenic variant	ENSSSCG00000004049(dist=2696),ENSSSCG00000004050(dist=6688)
1	7617367	7619695	2329	DEL	intergenic	Intergenic variant	ENSSSCG00000004049(dist=4501),ENSSSCG00000004050(dist=2851)
1	7641954	7641954	286	INS	intronic	Intron variant	ENSSSCG00000004050
1	7652115	7652115	92	INS	upstream	Upstream gene variant	ENSSSCG00000004050(dist=154)
1	7653800	7653877	78	DEL	intergenic	Intergenic variant	ENSSSCG00000004050(dist=1839),ENSSSCG00000040317(dist=25474)
1	7654021	7654113	93	DEL	intergenic	Intergenic variant	ENSSSCG00000004050(dist=2060),ENSSSCG00000040317(dist=25238)
1	7658000	7658000	301	INS	intergenic	Intergenic variant	ENSSSCG00000004050(dist=6039),ENSSSCG00000040317(dist=21352)
1	7663330	7664145	816	DEL	intergenic	Intergenic variant	ENSSSCG00000004050(dist=11369),ENSSSCG00000040317(dist=15206)
1	7675649	7675649	300	INS	intergenic	Intergenic variant	ENSSSCG00000004050(dist=23688),ENSSSCG00000040317(dist=3703)
1	7679729	7679729	54	INS	intronic	Intron variant	ENSSSCG00000040317
1	7684827	7684827	66	INS	intronic	Intron variant	ENSSSCG00000040317
1	7686411	7686411	490	INS	intronic	Intron variant	ENSSSCG00000040317
1	7686519	7686519	484	INS	intronic	Intron variant	ENSSSCG00000040317
1	7686631	7686631	969	INS	intronic	Intron variant	ENSSSCG00000040317
1	7696177	7696177	1034	INS	intergenic	Intergenic variant	ENSSSCG00000040317(dist=6617),ENSSSCG00000004052(dist=311144)
1	7697723	7697723	303	INS	intergenic	Intergenic variant	ENSSSCG00000040317(dist=8163),ENSSSCG00000004052(dist=309598)
1	7702146	7702146	303	INS	intergenic	Intergenic variant	ENSSSCG00000040317(dist=12586),ENSSSCG00000004052(dist=305175)
1	7703451	7703819	369	DEL	intergenic	Intergenic variant	ENSSSCG00000040317(dist=13891),ENSSSCG00000004052(dist=303501)
1	7703566	7703766	201	DEL	intergenic	Intergenic variant	ENSSSCG00000040317(dist=14006),ENSSSCG00000004052(dist=303554)
1	7703601	7703812	212	DEL	intergenic	Intergenic variant	ENSSSCG00000040317(dist=14041),ENSSSCG00000004052(dist=303508)
1	7709998	7709998	283	INS	intergenic	Intergenic variant	ENSSSCG00000040317(dist=20438),ENSSSCG00000004052(dist=297323)
1	7719992	7719992	290	INS	intergenic	Intergenic variant	ENSSSCG00000040317(dist=30432),ENSSSCG00000004052(dist=287329)
1	7728215	7728215	82	INS	intergenic	Intergenic variant	ENSSSCG00000040317(dist=38655),ENSSSCG00000004052(dist=279106)
1	7736977	7736977	298	INS	intergenic	Intergenic variant	ENSSSCG00000040317(dist=47417),ENSSSCG00000004052(dist=270344)
1	7752649	7752930	282	DEL	intergenic	Intergenic variant	ENSSSCG00000040317(dist=63089),ENSSSCG00000004052(dist=254390)
1	7755692	7756036	345	DEL	intergenic	Intergenic variant	ENSSSCG00000040317(dist=66132),ENSSSCG00000004052(dist=251284)
1	7756467	7756467	288	INS	intergenic	Intergenic variant	ENSSSCG00000040317(dist=66907),ENSSSCG00000004052(dist=250854)
1	7757214	7757214	310	INS	intergenic	Intergenic variant	ENSSSCG00000040317(dist=67654),ENSSSCG00000004052(dist=250107)
1	7781612	7781612	314	INS	intergenic	Intergenic variant	ENSSSCG00000040317(dist=92052),ENSSSCG00000004052(dist=225709)
1	7813316	7813608	293	DEL	intergenic	Intergenic variant	ENSSSCG00000040317(dist=123756),ENSSSCG00000004052(dist=193712)
1	7835922	7835922	394	INS	intergenic	Intergenic variant	ENSSSCG00000040317(dist=146362),ENSSSCG00000004052(dist=171399)
1	7840199	7840483	285	DEL	intergenic	Intergenic variant	ENSSSCG00000040317(dist=150639),ENSSSCG00000004052(dist=166837)
1	7841238	7841518	281	DEL	intergenic	Intergenic variant	ENSSSCG00000040317(dist=151678),ENSSSCG00000004052(dist=165802)
1	7847398	7847398	423	INS	intergenic	Intergenic variant	ENSSSCG00000040317(dist=157838),ENSSSCG00000004052(dist=159923)
1	7851748	7851748	303	INS	intergenic	Intergenic variant	ENSSSCG00000040317(dist=162188),ENSSSCG00000004052(dist=155573)
1	7897318	7897428	111	DEL	intergenic	Intergenic variant	ENSSSCG00000040317(dist=207758),ENSSSCG00000004052(dist=109892)
1	7902298	7902298	274	INS	intergenic	Intergenic variant	ENSSSCG00000040317(dist=212738),ENSSSCG00000004052(dist=105023)
1	7912899	7912954	56	DEL	intergenic	Intergenic variant	ENSSSCG00000040317(dist=223339),ENSSSCG00000004052(dist=94366)
1	7913692	7913692	264	INS	intergenic	Intergenic variant	ENSSSCG00000040317(dist=224132),ENSSSCG00000004052(dist=93629)
1	7963888	7963888	95	INS	intergenic	Intergenic variant	ENSSSCG00000040317(dist=274328),ENSSSCG00000004052(dist=43433)
1	7990590	7990709	120	DEL	intergenic	Intergenic variant	ENSSSCG00000040317(dist=301030),ENSSSCG00000004052(dist=16611)
1	7992440	7992440	288	INS	intergenic	Intergenic variant	ENSSSCG00000040317(dist=302880),ENSSSCG00000004052(dist=14881)
1	7996610	7997125	516	DEL	intergenic	Intergenic variant	ENSSSCG00000040317(dist=307050),ENSSSCG00000004052(dist=10195)
1	7997897	7997966	70	DEL	intergenic	Intergenic variant	ENSSSCG00000040317(dist=308337),ENSSSCG00000004052(dist=9354)
1	7998121	7998417	297	DEL	intergenic	Intergenic variant	ENSSSCG00000040317(dist=308561),ENSSSCG00000004052(dist=8903)
1	8000569	8000620	52	DEL	intergenic	Intergenic variant	ENSSSCG00000040317(dist=311009),ENSSSCG00000004052(dist=6700)
1	8000698	8000698	104	INS	intergenic	Intergenic variant	ENSSSCG00000040317(dist=311138),ENSSSCG00000004052(dist=6623)
1	8000716	8000716	145	INS	intergenic	Intergenic variant	ENSSSCG00000040317(dist=311156),ENSSSCG00000004052(dist=6605)
1	8000720	8000790	71	DEL	intergenic	Intergenic variant	ENSSSCG00000040317(dist=311160),ENSSSCG00000004052(dist=6530)
1	8000808	8000808	52	INS	intergenic	Intergenic variant	ENSSSCG00000040317(dist=311248),ENSSSCG00000004052(dist=6513)
1	8000851	8001160	310	DEL	intergenic	Intergenic variant	ENSSSCG00000040317(dist=311291),ENSSSCG00000004052(dist=6160)
1	8000932	8000986	55	DEL	intergenic	Intergenic variant	ENSSSCG00000040317(dist=311372),ENSSSCG00000004052(dist=6334)
1	8000973	8001039	67	DEL	intergenic	Intergenic variant	ENSSSCG00000040317(dist=311413),ENSSSCG00000004052(dist=6281)
1	8000983	8001143	161	DEL	intergenic	Intergenic variant	ENSSSCG00000040317(dist=311423),ENSSSCG00000004052(dist=6177)
1	8000992	8001285	294	DEL	intergenic	Intergenic variant	ENSSSCG00000040317(dist=311432),ENSSSCG00000004052(dist=6035)
1	8001161	8001161	64	INS	intergenic	Intergenic variant	ENSSSCG00000040317(dist=311601),ENSSSCG00000004052(dist=6160)
1	8001223	8001223	246	INS	intergenic	Intergenic variant	ENSSSCG00000040317(dist=311663),ENSSSCG00000004052(dist=6098)
1	8001253	8001451	199	DEL	intergenic	Intergenic variant	ENSSSCG00000040317(dist=311693),ENSSSCG00000004052(dist=5869)
1	8001258	8001353	96	DEL	intergenic	Intergenic variant	ENSSSCG00000040317(dist=311698),ENSSSCG00000004052(dist=5967)
1	8001334	8001554	221	DEL	intergenic	Intergenic variant	ENSSSCG00000040317(dist=311774),ENSSSCG00000004052(dist=5766)
1	8001387	8001455	69	DEL	intergenic	Intergenic variant	ENSSSCG00000040317(dist=311827),ENSSSCG00000004052(dist=5865)
1	8001488	8001567	80	DEL	intergenic	Intergenic variant	ENSSSCG00000040317(dist=311928),ENSSSCG00000004052(dist=5753)
1	8001536	8001585	50	DEL	intergenic	Intergenic variant	ENSSSCG00000040317(dist=311976),ENSSSCG00000004052(dist=5735)
1	8006611	8006611	276	INS	downstream	Downstream gene variant	ENSSSCG00000004052(dist=710)
1	8017956	8017956	284	INS	intronic	Intron variant	ENSSSCG00000004052
1	8027318	8027318	286	INS	intronic	Intron variant	ENSSSCG00000004052
1	8031903	8031903	312	INS	intronic	Intron variant	ENSSSCG00000004052
1	8032603	8032603	266	INS	intronic	Intron variant	ENSSSCG00000004052
1	8034704	8034704	288	INS	intronic	Intron variant	ENSSSCG00000004052
1	8122118	8122118	124	INS	intergenic	Intergenic variant	ENSSSCG00000004052(dist=15288),ENSSSCG00000058272(dist=48640)
1	8122142	8122142	108	INS	intergenic	Intergenic variant	ENSSSCG00000004052(dist=15312),ENSSSCG00000058272(dist=48616)
1	8122166	8122166	60	INS	intergenic	Intergenic variant	ENSSSCG00000004052(dist=15336),ENSSSCG00000058272(dist=48592)
1	8122211	8122211	53	INS	intergenic	Intergenic variant	ENSSSCG00000004052(dist=15381),ENSSSCG00000058272(dist=48547)
1	8122278	8122278	191	INS	intergenic	Intergenic variant	ENSSSCG00000004052(dist=15448),ENSSSCG00000058272(dist=48480)
1	8122302	8122302	341	INS	intergenic	Intergenic variant	ENSSSCG00000004052(dist=15472),ENSSSCG00000058272(dist=48456)
1	8122395	8122395	176	INS	intergenic	Intergenic variant	ENSSSCG00000004052(dist=15565),ENSSSCG00000058272(dist=48363)
1	8122405	8122405	95	INS	intergenic	Intergenic variant	ENSSSCG00000004052(dist=15575),ENSSSCG00000058272(dist=48353)
1	8122423	8122423	160	INS	intergenic	Intergenic variant	ENSSSCG00000004052(dist=15593),ENSSSCG00000058272(dist=48335)
1	8122453	8122453	536	INS	intergenic	Intergenic variant	ENSSSCG00000004052(dist=15623),ENSSSCG00000058272(dist=48305)
1	8122454	8122454	337	INS	intergenic	Intergenic variant	ENSSSCG00000004052(dist=15624),ENSSSCG00000058272(dist=48304)
1	8122471	8122471	180	INS	intergenic	Intergenic variant	ENSSSCG00000004052(dist=15641),ENSSSCG00000058272(dist=48287)
1	8122650	8122650	663	INS	intergenic	Intergenic variant	ENSSSCG00000004052(dist=15820),ENSSSCG00000058272(dist=48108)
1	8122681	8122681	315	INS	intergenic	Intergenic variant	ENSSSCG00000004052(dist=15851),ENSSSCG00000058272(dist=48077)
1	8122681	8122681	315	INS	intergenic	Intergenic variant	ENSSSCG00000004052(dist=15851),ENSSSCG00000058272(dist=48077)
1	8144222	8144222	290	INS	intergenic	Intergenic variant	ENSSSCG00000004052(dist=37392),ENSSSCG00000058272(dist=26536)
1	8160565	8160679	115	DEL	intergenic	Intergenic variant	ENSSSCG00000004052(dist=53735),ENSSSCG00000058272(dist=10078)
1	8160596	8160713	118	DEL	intergenic	Intergenic variant	ENSSSCG00000004052(dist=53766),ENSSSCG00000058272(dist=10044)
1	8160633	8160746	114	DEL	intergenic	Intergenic variant	ENSSSCG00000004052(dist=53803),ENSSSCG00000058272(dist=10011)
1	8207106	8207106	292	INS	intergenic	Intergenic variant	ENSSSCG00000058272(dist=30164),ENSSSCG00000004053(dist=2208)
1	8214058	8214058	83	INS	intronic	Intron variant	ENSSSCG00000004053
1	8215739	8215888	150	DEL	intronic	Intron variant	ENSSSCG00000004053
1	8240359	8240359	299	INS	intergenic	Intergenic variant	ENSSSCG00000004053(dist=20729),ENSSSCG00000004055(dist=3681)
1	8248254	8248578	324	INV	intronic	Intron variant	ENSSSCG00000004055
1	8264461	8264677	217	DEL	intronic	Intron variant	ENSSSCG00000004055
1	8269882	8269882	286	INS	intergenic	Intergenic variant	ENSSSCG00000004055(dist=4223),ENSSSCG00000053023(dist=8817)
1	8276075	8276075	52	INS	intergenic	Intergenic variant	ENSSSCG00000004055(dist=10416),ENSSSCG00000053023(dist=2624)
1	8276089	8276089	108	INS	intergenic	Intergenic variant	ENSSSCG00000004055(dist=10430),ENSSSCG00000053023(dist=2610)
1	8276111	8276111	101	INS	intergenic	Intergenic variant	ENSSSCG00000004055(dist=10452),ENSSSCG00000053023(dist=2588)
1	8283199	8283248	50	DEL	intergenic	Intergenic variant	ENSSSCG00000053023(dist=1284),ENSSSCG00000060777(dist=24692)
1	8296291	8296404	114	DEL	intergenic	Intergenic variant	ENSSSCG00000053023(dist=14376),ENSSSCG00000060777(dist=11536)
1	8307486	8307551	66	DEL	upstream	Upstream gene variant	ENSSSCG00000060777(dist=389)
1	8307495	8307495	73	INS	upstream	Upstream gene variant	ENSSSCG00000060777(dist=446)
1	8307635	8307635	55	INS	upstream	Upstream gene variant	ENSSSCG00000060777(dist=306)
1	8307663	8307663	281	INS	upstream	Upstream gene variant	ENSSSCG00000060777(dist=278)
1	8332836	8335254	2419	DEL	intergenic	Intergenic variant	ENSSSCG00000052920(dist=4358),ENSSSCG00000046349(dist=13403)
1	8356141	8356434	294	DEL	intergenic	Intergenic variant	ENSSSCG00000046349(dist=1123),ENSSSCG00000004058(dist=47018)
1	8404120	8404120	53	INS	intronic	Intron variant	ENSSSCG00000004058
1	8404136	8404136	53	INS	intronic	Intron variant	ENSSSCG00000004058
1	8404152	8404152	54	INS	intronic	Intron variant	ENSSSCG00000004058
1	8404189	8404189	57	INS	intronic	Intron variant	ENSSSCG00000004058
1	8410544	8410916	373	DEL	intronic	Intron variant	ENSSSCG00000004058
1	8416405	8416405	276	INS	intronic	Intron variant	ENSSSCG00000004058
1	8429426	8429426	86	INS	intronic	Intron variant	ENSSSCG00000004058
1	8455435	8455435	290	INS	intronic	Intron variant	ENSSSCG00000004057
1	8465217	8465524	308	DEL	intronic	Intron variant	ENSSSCG00000004057
1	8473130	8473130	318	INS	intronic	Intron variant	ENSSSCG00000004057
1	8483807	8483807	69	INS	intronic	Intron variant	ENSSSCG00000004057
1	8483967	8484142	176	DEL	intronic	Intron variant	ENSSSCG00000004057
1	8485543	8485853	311	DEL	intronic	Intron variant	ENSSSCG00000004057
1	8511022	8512503	1482	DEL	intronic	Intron variant	ENSSSCG00000004057
1	8517073	8517241	169	DEL	intronic	Intron variant	ENSSSCG00000004057
1	8527515	8527515	252	INS	intronic	Intron variant	ENSSSCG00000004057
1	8529891	8532307	2417	DEL	intronic	Intron variant	ENSSSCG00000004057
1	8543553	8543553	58	INS	intronic	Intron variant	ENSSSCG00000004057
1	8547395	8548853	1459	DEL	upstream	Upstream gene variant	ENSSSCG00000004057(dist=865)
1	8547872	8548379	508	DEL	intergenic	Intergenic variant	ENSSSCG00000004057(dist=1342),ENSSSCG00000033107(dist=7679)
1	8558075	8558075	53	INS	intronic	Intron variant	ENSSSCG00000033107
1	8558075	8558075	53	INS	UTR5	UTR	ENSSSCG00000033107(transcript:ENSSSCT00000086567:c.-533T>TAAAAAAGAAAAGAAAAAGAAAGAAAAAGAAAGAAAAAAAGAAAGAAAAAAGAA,transcript:ENSSSCT00000076118:c.-533T>TAAAAAAGAAAAGAAAAAGAAAGAAAAAGAAAGAAAAAAAGAAAGAAAAAAGAA)
1	8573178	8573178	97	INS	intronic	Intron variant	ENSSSCG00000024876
1	8578867	8578867	315	INS	intronic	Intron variant	ENSSSCG00000024876
1	8584032	8584032	297	INS	intronic	Intron variant	ENSSSCG00000024876
1	8610521	8610521	313	INS	intronic	Intron variant	ENSSSCG00000024876
1	8610521	8610521	313	INS	upstream	Upstream gene variant	ENSSSCG00000024876(dist=355)
1	8620504	8620504	500	INS	intronic	Intron variant	ENSSSCG00000024876
1	8620812	8620930	119	DEL	intronic	Intron variant	ENSSSCG00000024876
1	8620827	8620919	93	DEL	intronic	Intron variant	ENSSSCG00000024876
1	8620851	8621005	155	DEL	intronic	Intron variant	ENSSSCG00000024876
1	8620953	8620953	375	INS	intronic	Intron variant	ENSSSCG00000024876
1	8630345	8633177	2833	DEL	intronic	Intron variant	ENSSSCG00000024876
1	8630346	8632347	2002	DEL	intronic	Intron variant	ENSSSCG00000024876
1	8680033	8680033	282	INS	intronic	Intron variant	ENSSSCG00000031776
1	8700479	8700479	293	INS	intronic	Intron variant	ENSSSCG00000031776
1	8711087	8711385	299	DEL	intronic	Intron variant	ENSSSCG00000031776
1	8712250	8712250	950	INS	intronic	Intron variant	ENSSSCG00000031776
1	8764461	8764461	273	INS	intronic	Intron variant	ENSSSCG00000031776
1	8771432	8771432	60	INS	intronic	Intron variant	ENSSSCG00000031776
1	8772954	8772954	300	INS	intronic	Intron variant	ENSSSCG00000031776
1	8806511	8806511	310	INS	intronic	Intron variant	ENSSSCG00000031776
1	8807133	8808690	1558	DEL	intronic	Intron variant	ENSSSCG00000031776
1	8808626	8808690	65	DEL	intronic	Intron variant	ENSSSCG00000031776
1	8817247	8817426	180	DEL	intronic	Intron variant	ENSSSCG00000031776
1	8818416	8818416	260	INS	intronic	Intron variant	ENSSSCG00000031776
1	8818771	8818832	62	DEL	intronic	Intron variant	ENSSSCG00000031776
1	8827721	8828020	300	DEL	intergenic	Intergenic variant	ENSSSCG00000031776(dist=3224),ENSSSCG00000058060(dist=58793)
1	8854241	8854241	110	INS	intergenic	Intergenic variant	ENSSSCG00000031776(dist=29744),ENSSSCG00000058060(dist=32573)
1	8879761	8879838	78	DEL	intergenic	Intergenic variant	ENSSSCG00000031776(dist=55264),ENSSSCG00000058060(dist=6975)
1	8879796	8879872	77	DEL	intergenic	Intergenic variant	ENSSSCG00000031776(dist=55299),ENSSSCG00000058060(dist=6941)
1	8879802	8879861	60	DEL	intergenic	Intergenic variant	ENSSSCG00000031776(dist=55305),ENSSSCG00000058060(dist=6952)
1	8882848	8883137	290	DEL	intergenic	Intergenic variant	ENSSSCG00000031776(dist=58351),ENSSSCG00000058060(dist=3676)
1	8886812	8886812	301	INS	downstream	Downstream gene variant	ENSSSCG00000058060(dist=2)
1	8895095	8895095	399	INS	intergenic	Intergenic variant	ENSSSCG00000058060(dist=3883),ENSSSCG00000024019(dist=22145)
1	8897437	8897534	98	DEL	intergenic	Intergenic variant	ENSSSCG00000058060(dist=6225),ENSSSCG00000024019(dist=19705)
1	8899690	8899967	278	DEL	intergenic	Intergenic variant	ENSSSCG00000058060(dist=8478),ENSSSCG00000024019(dist=17272)
1	8900485	8900705	221	DEL	intergenic	Intergenic variant	ENSSSCG00000058060(dist=9273),ENSSSCG00000024019(dist=16534)
1	8900536	8901109	574	DEL	intergenic	Intergenic variant	ENSSSCG00000058060(dist=9324),ENSSSCG00000024019(dist=16130)
1	8909183	8909183	291	INS	intergenic	Intergenic variant	ENSSSCG00000058060(dist=17971),ENSSSCG00000024019(dist=8057)
1	8914109	8914109	300	INS	intergenic	Intergenic variant	ENSSSCG00000058060(dist=22897),ENSSSCG00000024019(dist=3131)
1	8919037	8919321	285	DEL	intronic	Intron variant	ENSSSCG00000024019
1	8920869	8921151	283	DEL	intronic	Intron variant	ENSSSCG00000024019
1	8922074	8922074	702	INS	intronic	Intron variant	ENSSSCG00000024019
1	8927424	8927424	288	INS	intronic	Intron variant	ENSSSCG00000024019
1	8927424	8927424	288	INS	downstream	Downstream gene variant	ENSSSCG00000024019(dist=877)
1	8941551	8941782	232	DEL	intronic	Intron variant	ENSSSCG00000012314
1	8959076	8959076	315	INS	intronic	Intron variant	ENSSSCG00000012314
1	8961770	8961981	212	DEL	intronic	Intron variant	ENSSSCG00000012314
1	8967039	8967355	317	DEL	intronic	Intron variant	ENSSSCG00000012314
1	8979204	8979515	312	DEL	intronic	Intron variant	ENSSSCG00000012314
1	8986567	8986859	293	DEL	intronic	Intron variant	ENSSSCG00000012314
1	8999508	8999567	60	DEL	splicing	Coding sequence variant	ENSSSCG00000012314
1	8999508	8999567	60	DEL	intronic	Intron variant	ENSSSCG00000012314
1	8999508	8999567	60	DEL	UTR3	UTR	ENSSSCG00000012314(transcript:ENSSSCT00000039355:c.*912_*918delinsC)
1	9016626	9016626	310	INS	UTR3	UTR	ENSSSCG00000012315(transcript:ENSSSCT00000025405:c.*469T>GCGGAGTTCCCGTCGTGGCACAGTGGTTAACGTAATCCGACTAGGAACCATGAGGTTGCGGGTTCGGTCCCTGCCCTGCTCAGTGGGTTAACGATCTGGCGCTGCTGTGAGCTGTGGTGTAGGTTGCAGACTCGCCCGGATCCCGCTCGCTGTGGCTCTGGCGTAGCCGTGCCACAGCTCCGATTCAACCCCAGCCTGGGCAGTCCCATATGCTGCAGGAGCGGCTCAAGAAATAGCAACAACAACAACAACAACAAAAGACAAAAAGACAAAAGACCAAAAAAAAAAAAAAAAAAAAAAAGTTTCCTCTT,transcript:ENSSSCT00000032465:…
1	9041768	9041768	1176	INS	intronic	Intron variant	ENSSSCG00000012315
1	9057011	9057324	314	DEL	intronic	Intron variant	ENSSSCG00000012315
1	9067914	9067914	207	INS	intronic	Intron variant	ENSSSCG00000012315
1	9070316	9070316	208	INS	intronic	Intron variant	ENSSSCG00000012315
1	9089426	9089426	305	INS	intronic	Intron variant	ENSSSCG00000012315
1	9118373	9118660	288	DEL	intergenic	Intergenic variant	ENSSSCG00000012315(dist=9270),ENSSSCG00000030535(dist=11677)
1	9119364	9119364	295	INS	intergenic	Intergenic variant	ENSSSCG00000012315(dist=10261),ENSSSCG00000030535(dist=10974)
1	9134325	9134325	261	INS	intronic	Intron variant	ENSSSCG00000030535
1	9146855	9146855	51	INS	intronic	Intron variant	ENSSSCG00000030535
1	9165807	9166037	231	DEL	intronic	Intron variant	ENSSSCG00000030535
1	9170672	9170672	83	INS	intronic	Intron variant	ENSSSCG00000030535
1	9182905	9182905	293	INS	intronic	Intron variant	ENSSSCG00000030535
1	9183647	9183772	126	DEL	intronic	Intron variant	ENSSSCG00000030535
1	9183693	9183693	78	INS	intronic	Intron variant	ENSSSCG00000030535
1	9183715	9183715	77	INS	intronic	Intron variant	ENSSSCG00000030535
1	9199168	9199168	489	INS	intronic	Intron variant	ENSSSCG00000030535
1	9227130	9227130	51	INS	intronic	Intron variant	ENSSSCG00000030535
1	9227142	9227142	51	INS	intronic	Intron variant	ENSSSCG00000030535
1	9270565	9270565	297	INS	intergenic	Intergenic variant	ENSSSCG00000030535(dist=31536),ENSSSCG00000046713(dist=13302)
1	9292800	9292800	298	INS	intergenic	Intergenic variant	ENSSSCG00000046713(dist=1611),ENSSSCG00000035027(dist=57532)
1	9304924	9304924	58	INS	intergenic	Intergenic variant	ENSSSCG00000046713(dist=13735),ENSSSCG00000035027(dist=45408)
1	9307397	9307397	318	INS	intergenic	Intergenic variant	ENSSSCG00000046713(dist=16208),ENSSSCG00000035027(dist=42935)
1	9308903	9309011	109	DEL	intergenic	Intergenic variant	ENSSSCG00000046713(dist=17714),ENSSSCG00000035027(dist=41320)
1	9337962	9337962	293	INS	intergenic	Intergenic variant	ENSSSCG00000046713(dist=46773),ENSSSCG00000035027(dist=12370)
1	9361611	9361611	774	INS	intronic	Intron variant	ENSSSCG00000035027
1	9383066	9383066	301	INS	intronic	Intron variant	ENSSSCG00000035027
1	9397197	9397197	293	INS	intronic	Intron variant	ENSSSCG00000035027
1	9400917	9401019	103	DEL	intronic	Intron variant	ENSSSCG00000035027
1	9400962	9401064	103	DEL	intronic	Intron variant	ENSSSCG00000035027
1	9408719	9408719	323	INS	intronic	Intron variant	ENSSSCG00000035027
1	9439203	9439203	1170	INS	intronic	Intron variant	ENSSSCG00000035027
1	9482824	9482824	314	INS	intronic	Intron variant	ENSSSCG00000035027
1	9483669	9483669	293	INS	intronic	Intron variant	ENSSSCG00000035027
1	9558577	9558880	304	DEL	intronic	Intron variant	ENSSSCG00000035027
1	9576056	9576346	291	DEL	intronic	Intron variant	ENSSSCG00000035027
1	9604938	9604938	295	INS	intronic	Intron variant	ENSSSCG00000035027
1	9611453	9611743	291	DEL	intronic	Intron variant	ENSSSCG00000035027
1	9648458	9648738	281	DEL	intergenic	Intergenic variant	ENSSSCG00000057897(dist=8287),ENSSSCG00000050758(dist=10040)
1	9653427	9653746	320	DEL	intergenic	Intergenic variant	ENSSSCG00000057897(dist=13256),ENSSSCG00000050758(dist=5032)
1	9696338	9696662	325	DEL	intergenic	Intergenic variant	ENSSSCG00000060508(dist=24753),ENSSSCG00000050351(dist=49503)
1	9696376	9696558	183	DEL	intergenic	Intergenic variant	ENSSSCG00000060508(dist=24791),ENSSSCG00000050351(dist=49607)
1	9696421	9696696	276	DEL	intergenic	Intergenic variant	ENSSSCG00000060508(dist=24836),ENSSSCG00000050351(dist=49469)
1	9696638	9696729	92	DEL	intergenic	Intergenic variant	ENSSSCG00000060508(dist=25053),ENSSSCG00000050351(dist=49436)
1	9696681	9696681	86	INS	intergenic	Intergenic variant	ENSSSCG00000060508(dist=25096),ENSSSCG00000050351(dist=49485)
1	9696700	9696700	184	INS	intergenic	Intergenic variant	ENSSSCG00000060508(dist=25115),ENSSSCG00000050351(dist=49466)
1	9696780	9696780	187	INS	intergenic	Intergenic variant	ENSSSCG00000060508(dist=25195),ENSSSCG00000050351(dist=49386)
1	9696789	9696789	94	INS	intergenic	Intergenic variant	ENSSSCG00000060508(dist=25204),ENSSSCG00000050351(dist=49377)
1	9703381	9703673	293	DEL	intergenic	Intergenic variant	ENSSSCG00000060508(dist=31796),ENSSSCG00000050351(dist=42492)
1	9703532	9703532	578	INS	intergenic	Intergenic variant	ENSSSCG00000060508(dist=31947),ENSSSCG00000050351(dist=42634)
1	9703996	9703996	580	INS	intergenic	Intergenic variant	ENSSSCG00000060508(dist=32411),ENSSSCG00000050351(dist=42170)
1	9704678	9704678	1139	INS	intergenic	Intergenic variant	ENSSSCG00000060508(dist=33093),ENSSSCG00000050351(dist=41488)
1	9720463	9720820	358	DEL	intergenic	Intergenic variant	ENSSSCG00000060508(dist=48878),ENSSSCG00000050351(dist=25345)
1	9726882	9728417	1536	DEL	intergenic	Intergenic variant	ENSSSCG00000060508(dist=55297),ENSSSCG00000050351(dist=17748)
1	9732650	9732945	296	DEL	intergenic	Intergenic variant	ENSSSCG00000060508(dist=61065),ENSSSCG00000050351(dist=13220)
1	9734663	9734712	50	DEL	intergenic	Intergenic variant	ENSSSCG00000060508(dist=63078),ENSSSCG00000050351(dist=11453)
1	9737559	9737702	144	DEL	intergenic	Intergenic variant	ENSSSCG00000060508(dist=65974),ENSSSCG00000050351(dist=8463)
1	9737612	9737761	150	DEL	intergenic	Intergenic variant	ENSSSCG00000060508(dist=66027),ENSSSCG00000050351(dist=8404)
1	9751069	9751069	66	INS	intergenic	Intergenic variant	ENSSSCG00000050351(dist=1510),ENSSSCG00000004064(dist=40564)
1	9774051	9774140	90	DEL	intergenic	Intergenic variant	ENSSSCG00000050351(dist=24492),ENSSSCG00000004064(dist=17492)
1	9774070	9774158	89	DEL	intergenic	Intergenic variant	ENSSSCG00000050351(dist=24511),ENSSSCG00000004064(dist=17474)
1	9775121	9775431	311	DEL	intergenic	Intergenic variant	ENSSSCG00000050351(dist=25562),ENSSSCG00000004064(dist=16201)
1	9830366	9830366	282	INS	intronic	Intron variant	ENSSSCG00000004064
1	9836710	9836710	283	INS	intronic	Intron variant	ENSSSCG00000004064
1	9865445	9865445	286	INS	intronic	Intron variant	ENSSSCG00000004064
1	9883318	9883318	78	INS	intronic	Intron variant	ENSSSCG00000004064
1	9913067	9913213	147	DEL	intronic	Intron variant	ENSSSCG00000004064
1	9931863	9931863	77	INS	intronic	Intron variant	ENSSSCG00000004064
1	9931985	9932258	274	DEL	intronic	Intron variant	ENSSSCG00000004064
1	9932027	9934105	2079	DEL	intronic	Intron variant	ENSSSCG00000004064
1	9932106	9932480	375	DEL	intronic	Intron variant	ENSSSCG00000004064
1	9932132	9933348	1217	DEL	intronic	Intron variant	ENSSSCG00000004064
1	9932579	9932806	228	DEL	intronic	Intron variant	ENSSSCG00000004064
1	9932643	9932784	142	DEL	intronic	Intron variant	ENSSSCG00000004064
1	9932763	9934065	1303	DEL	intronic	Intron variant	ENSSSCG00000004064
1	9932896	9933081	186	DEL	intronic	Intron variant	ENSSSCG00000004064
1	9932972	9933391	420	DEL	intronic	Intron variant	ENSSSCG00000004064
1	9933024	9933112	89	DEL	intronic	Intron variant	ENSSSCG00000004064
1	9933112	9933572	461	DEL	intronic	Intron variant	ENSSSCG00000004064
1	9933161	9933392	232	DEL	intronic	Intron variant	ENSSSCG00000004064
1	9933445	9933580	136	DEL	intronic	Intron variant	ENSSSCG00000004064
1	9933591	9933679	89	DEL	intronic	Intron variant	ENSSSCG00000004064
1	9933629	9934410	782	DEL	intronic	Intron variant	ENSSSCG00000004064
1	9933684	9934194	511	DEL	intronic	Intron variant	ENSSSCG00000004064
1	9933686	9933922	237	DEL	intronic	Intron variant	ENSSSCG00000004064
1	9933754	9933894	141	DEL	intronic	Intron variant	ENSSSCG00000004064
1	9933826	9933826	98	INS	intronic	Intron variant	ENSSSCG00000004064
1	9933880	9934065	186	DEL	intronic	Intron variant	ENSSSCG00000004064
1	9933941	9934170	230	DEL	intronic	Intron variant	ENSSSCG00000004064
1	9934010	9934102	93	DEL	intronic	Intron variant	ENSSSCG00000004064
1	9934081	9934081	80	INS	intronic	Intron variant	ENSSSCG00000004064
1	9934150	9934422	273	DEL	intronic	Intron variant	ENSSSCG00000004064
1	9934267	9934356	90	DEL	intronic	Intron variant	ENSSSCG00000004064
1	9934335	9934424	90	DEL	intronic	Intron variant	ENSSSCG00000004064
1	9937018	9937123	106	DEL	intronic	Intron variant	ENSSSCG00000004064
1	9937082	9937136	55	DEL	intronic	Intron variant	ENSSSCG00000004064
1	9952469	9952469	337	INS	intronic	Intron variant	ENSSSCG00000004064
1	9956178	9956178	357	INS	intronic	Intron variant	ENSSSCG00000004064
1	9957964	9958294	331	DEL	intronic	Intron variant	ENSSSCG00000004064
1	9997849	9997849	299	INS	intronic	Intron variant	ENSSSCG00000004064
1	10013272	10013272	302	INS	intronic	Intron variant	ENSSSCG00000004064
1	10013272	10013272	302	INS	UTR5	UTR	ENSSSCG00000051789(transcript:ENSSSCT00000080897:c.-2605T>TGAACAAGTCAGGGAGTTCCCGTCGTGGCGCAGTGGTTAACGAATCCGACTAGGAACCATGAGGTTGCGGGTTCGGTCCCTCCCTTGCTCAGTGGGTTAACGATCTGGCGCTGCCGTGAGCTGTGGTGTAGGTTGCAGACGCGGCTCGGATCCTGCGTTGCTGTGGCTCTGGCGTAGGCCGGTGGCTACAGCTCCGATTCGACCCCTAGCCTGGGAACCTCCATATGCCGCGGGAGCGGCCCAAGAAATAGCAACAACAACAACAACAACAACAACAAAAGACAAAAAAAAAAAAAAAAAAAA)
1	10024002	10024289	288	DEL	intronic	Intron variant	ENSSSCG00000004064
1	10037829	10038205	377	DEL	intronic	Intron variant	ENSSSCG00000004064
1	10059077	10059077	270	INS	intronic	Intron variant	ENSSSCG00000004064
1	10061392	10061392	274	INS	intronic	Intron variant	ENSSSCG00000004064
1	10062292	10062436	145	DEL	intronic	Intron variant	ENSSSCG00000004064
1	10076453	10076453	286	INS	intronic	Intron variant	ENSSSCG00000004064
1	10084891	10085160	270	DEL	intronic	Intron variant	ENSSSCG00000004064
1	10084955	10085226	272	DEL	intronic	Intron variant	ENSSSCG00000004064
1	10091003	10091299	297	DEL	intronic	Intron variant	ENSSSCG00000004064
1	10139988	10140269	282	DEL	intronic	Intron variant	ENSSSCG00000004064
1	10140278	10140336	59	DEL	intronic	Intron variant	ENSSSCG00000004064
1	10140474	10140655	182	DEL	intronic	Intron variant	ENSSSCG00000004064
1	10140502	10140794	293	DEL	intronic	Intron variant	ENSSSCG00000004064
1	10144979	10145245	267	DEL	intronic	Intron variant	ENSSSCG00000004064
1	10165740	10166051	312	DEL	intronic	Intron variant	ENSSSCG00000004064
1	10190798	10190798	65	INS	intronic	Intron variant	ENSSSCG00000004064
1	10190825	10190825	65	INS	intronic	Intron variant	ENSSSCG00000004064
1	10190846	10190846	64	INS	intronic	Intron variant	ENSSSCG00000004064
1	10234966	10235410	445	DEL	intergenic	Intergenic variant	ENSSSCG00000004064(dist=7464),ENSSSCG00000056648(dist=171004)
1	10238050	10238350	301	DEL	intergenic	Intergenic variant	ENSSSCG00000004064(dist=10548),ENSSSCG00000056648(dist=168064)
1	10253582	10253582	297	INS	intergenic	Intergenic variant	ENSSSCG00000004064(dist=26080),ENSSSCG00000056648(dist=152833)
1	10254045	10254345	301	DEL	intergenic	Intergenic variant	ENSSSCG00000004064(dist=26543),ENSSSCG00000056648(dist=152069)
1	10254058	10254058	251	INS	intergenic	Intergenic variant	ENSSSCG00000004064(dist=26556),ENSSSCG00000056648(dist=152357)
1	10254346	10254564	219	DEL	intergenic	Intergenic variant	ENSSSCG00000004064(dist=26844),ENSSSCG00000056648(dist=151850)
1	10269226	10269546	321	DEL	intergenic	Intergenic variant	ENSSSCG00000004064(dist=41724),ENSSSCG00000056648(dist=136868)
1	10277220	10277220	334	INS	intergenic	Intergenic variant	ENSSSCG00000004064(dist=49718),ENSSSCG00000056648(dist=129195)
1	10279407	10279705	299	DEL	intergenic	Intergenic variant	ENSSSCG00000004064(dist=51905),ENSSSCG00000056648(dist=126709)
1	10283874	10283874	86	INS	intergenic	Intergenic variant	ENSSSCG00000004064(dist=56372),ENSSSCG00000056648(dist=122541)
1	10284097	10284097	289	INS	intergenic	Intergenic variant	ENSSSCG00000004064(dist=56595),ENSSSCG00000056648(dist=122318)
1	10284807	10285108	302	DEL	intergenic	Intergenic variant	ENSSSCG00000004064(dist=57305),ENSSSCG00000056648(dist=121306)
1	10289685	10289685	192	INS	intergenic	Intergenic variant	ENSSSCG00000004064(dist=62183),ENSSSCG00000056648(dist=116730)
1	10296368	10297512	1145	DEL	intergenic	Intergenic variant	ENSSSCG00000004064(dist=68866),ENSSSCG00000056648(dist=108902)
1	10296517	10296517	333	INS	intergenic	Intergenic variant	ENSSSCG00000004064(dist=69015),ENSSSCG00000056648(dist=109898)
1	10297184	10297396	213	DEL	intergenic	Intergenic variant	ENSSSCG00000004064(dist=69682),ENSSSCG00000056648(dist=109018)
1	10297522	10297522	270	INS	intergenic	Intergenic variant	ENSSSCG00000004064(dist=70020),ENSSSCG00000056648(dist=108893)
1	10314879	10314931	53	DEL	intergenic	Intergenic variant	ENSSSCG00000004064(dist=87377),ENSSSCG00000056648(dist=91483)
1	10321472	10321472	303	INS	intergenic	Intergenic variant	ENSSSCG00000004064(dist=93970),ENSSSCG00000056648(dist=84943)
1	10348862	10348862	274	INS	intergenic	Intergenic variant	ENSSSCG00000004064(dist=121360),ENSSSCG00000056648(dist=57553)
1	10351180	10351473	294	DEL	intergenic	Intergenic variant	ENSSSCG00000004064(dist=123678),ENSSSCG00000056648(dist=54941)
1	10355892	10355950	59	DEL	intergenic	Intergenic variant	ENSSSCG00000004064(dist=128390),ENSSSCG00000056648(dist=50464)
1	10355894	10356321	428	DEL	intergenic	Intergenic variant	ENSSSCG00000004064(dist=128392),ENSSSCG00000056648(dist=50093)
1	10355991	10356339	349	DEL	intergenic	Intergenic variant	ENSSSCG00000004064(dist=128489),ENSSSCG00000056648(dist=50075)
1	10360809	10360809	288	INS	intergenic	Intergenic variant	ENSSSCG00000004064(dist=133307),ENSSSCG00000056648(dist=45606)
1	10363600	10363600	770	INS	intergenic	Intergenic variant	ENSSSCG00000004064(dist=136098),ENSSSCG00000056648(dist=42815)
1	10363743	10363860	118	DEL	intergenic	Intergenic variant	ENSSSCG00000004064(dist=136241),ENSSSCG00000056648(dist=42554)
1	10364431	10364634	204	DEL	intergenic	Intergenic variant	ENSSSCG00000004064(dist=136929),ENSSSCG00000056648(dist=41780)
1	10364585	10364634	50	DEL	intergenic	Intergenic variant	ENSSSCG00000004064(dist=137083),ENSSSCG00000056648(dist=41780)
1	10365005	10365005	271	INS	intergenic	Intergenic variant	ENSSSCG00000004064(dist=137503),ENSSSCG00000056648(dist=41410)
1	10382213	10382213	273	INS	intergenic	Intergenic variant	ENSSSCG00000004064(dist=154711),ENSSSCG00000056648(dist=24202)
1	10390482	10391758	1277	DEL	intergenic	Intergenic variant	ENSSSCG00000004064(dist=162980),ENSSSCG00000056648(dist=14656)
1	10459111	10459111	297	INS	intergenic	Intergenic variant	ENSSSCG00000061773(dist=8511),ENSSSCG00000045185(dist=24469)
1	10463147	10463451	305	DEL	intergenic	Intergenic variant	ENSSSCG00000061773(dist=12547),ENSSSCG00000045185(dist=20128)
1	10486423	10486472	50	DEL	intergenic	Intergenic variant	ENSSSCG00000045185(dist=2774),ENSSSCG00000057033(dist=178079)
1	10493782	10494070	289	DEL	intergenic	Intergenic variant	ENSSSCG00000045185(dist=10133),ENSSSCG00000057033(dist=170481)
1	10551792	10551792	321	INS	intergenic	Intergenic variant	ENSSSCG00000045185(dist=68143),ENSSSCG00000057033(dist=112760)
1	10576096	10576096	295	INS	intergenic	Intergenic variant	ENSSSCG00000045185(dist=92447),ENSSSCG00000057033(dist=88456)
1	10580995	10580995	2722	INS	intergenic	Intergenic variant	ENSSSCG00000045185(dist=97346),ENSSSCG00000057033(dist=83557)
1	10594945	10595270	326	DEL	intergenic	Intergenic variant	ENSSSCG00000045185(dist=111296),ENSSSCG00000057033(dist=69281)
1	10614562	10614562	297	INS	intergenic	Intergenic variant	ENSSSCG00000045185(dist=130913),ENSSSCG00000057033(dist=49990)
1	10616391	10616391	100	INS	intergenic	Intergenic variant	ENSSSCG00000045185(dist=132742),ENSSSCG00000057033(dist=48161)
1	10616472	10616472	102	INS	intergenic	Intergenic variant	ENSSSCG00000045185(dist=132823),ENSSSCG00000057033(dist=48080)
1	10624848	10628382	3535	DEL	intergenic	Intergenic variant	ENSSSCG00000045185(dist=141199),ENSSSCG00000057033(dist=36169)
1	10652065	10652065	336	INS	intergenic	Intergenic variant	ENSSSCG00000045185(dist=168416),ENSSSCG00000057033(dist=12487)
1	10655917	10656214	298	DEL	intergenic	Intergenic variant	ENSSSCG00000045185(dist=172268),ENSSSCG00000057033(dist=8337)
1	10655952	10656119	168	DEL	intergenic	Intergenic variant	ENSSSCG00000045185(dist=172303),ENSSSCG00000057033(dist=8432)
1	10676503	10676594	92	DEL	intergenic	Intergenic variant	ENSSSCG00000057033(dist=5437),ENSSSCG00000050400(dist=23771)
1	10678643	10678643	3789	INS	intergenic	Intergenic variant	ENSSSCG00000057033(dist=7577),ENSSSCG00000050400(dist=21723)
1	10678718	10678718	50	INS	intergenic	Intergenic variant	ENSSSCG00000057033(dist=7652),ENSSSCG00000050400(dist=21648)
1	10679995	10680303	309	DEL	intergenic	Intergenic variant	ENSSSCG00000057033(dist=8929),ENSSSCG00000050400(dist=20062)
1	10730398	10730660	263	DEL	ncRNA_intronic	Others	ENSSSCG00000047964
1	10730477	10730579	103	DEL	ncRNA_intronic	Others	ENSSSCG00000047964
1	10765313	10765313	303	INS	intergenic	Intergenic variant	ENSSSCG00000047964(dist=8356),ENSSSCG00000054035(dist=85167)
1	10814122	10814122	292	INS	intergenic	Intergenic variant	ENSSSCG00000047964(dist=57165),ENSSSCG00000054035(dist=36358)
1	10842878	10842878	296	INS	intergenic	Intergenic variant	ENSSSCG00000047964(dist=85921),ENSSSCG00000054035(dist=7602)
1	10863730	10863730	105	INS	intergenic	Intergenic variant	ENSSSCG00000054035(dist=8169),ENSSSCG00000051971(dist=50367)
1	10863761	10863761	105	INS	intergenic	Intergenic variant	ENSSSCG00000054035(dist=8200),ENSSSCG00000051971(dist=50336)
1	10867024	10867024	325	INS	intergenic	Intergenic variant	ENSSSCG00000054035(dist=11463),ENSSSCG00000051971(dist=47073)
1	10881308	10881308	243	INS	intergenic	Intergenic variant	ENSSSCG00000054035(dist=25747),ENSSSCG00000051971(dist=32789)
1	10881317	10881317	151	INS	intergenic	Intergenic variant	ENSSSCG00000054035(dist=25756),ENSSSCG00000051971(dist=32780)
1	10881338	10881338	393	INS	intergenic	Intergenic variant	ENSSSCG00000054035(dist=25777),ENSSSCG00000051971(dist=32759)
1	10881351	10881351	151	INS	intergenic	Intergenic variant	ENSSSCG00000054035(dist=25790),ENSSSCG00000051971(dist=32746)
1	10881381	10881381	162	INS	intergenic	Intergenic variant	ENSSSCG00000054035(dist=25820),ENSSSCG00000051971(dist=32716)
1	10881381	10881381	64	INS	intergenic	Intergenic variant	ENSSSCG00000054035(dist=25820),ENSSSCG00000051971(dist=32716)
1	10881411	10881411	54	INS	intergenic	Intergenic variant	ENSSSCG00000054035(dist=25850),ENSSSCG00000051971(dist=32686)
1	10881429	10881429	105	INS	intergenic	Intergenic variant	ENSSSCG00000054035(dist=25868),ENSSSCG00000051971(dist=32668)
1	10884030	10884201	172	DEL	intergenic	Intergenic variant	ENSSSCG00000054035(dist=28469),ENSSSCG00000051971(dist=29895)
1	11024067	11024067	303	INS	intergenic	Intergenic variant	ENSSSCG00000051971(dist=42070),ENSSSCG00000054849(dist=14958)
1	11027132	11027411	280	DEL	intergenic	Intergenic variant	ENSSSCG00000051971(dist=45135),ENSSSCG00000054849(dist=11613)
1	11051716	11052004	289	DEL	intergenic	Intergenic variant	ENSSSCG00000054849(dist=8900),ENSSSCG00000061397(dist=291981)
1	11069375	11069375	296	INS	intergenic	Intergenic variant	ENSSSCG00000054849(dist=26559),ENSSSCG00000061397(dist=274611)
1	11110902	11110902	192	INS	intergenic	Intergenic variant	ENSSSCG00000054849(dist=68086),ENSSSCG00000061397(dist=233084)
1	11169689	11171203	1515	DEL	intergenic	Intergenic variant	ENSSSCG00000054849(dist=126873),ENSSSCG00000061397(dist=172782)
1	11176745	11176745	286	INS	intergenic	Intergenic variant	ENSSSCG00000054849(dist=133929),ENSSSCG00000061397(dist=167241)
1	11179455	11179775	321	DEL	intergenic	Intergenic variant	ENSSSCG00000054849(dist=136639),ENSSSCG00000061397(dist=164210)
1	11181218	11181218	147	INS	intergenic	Intergenic variant	ENSSSCG00000054849(dist=138402),ENSSSCG00000061397(dist=162768)
1	11181270	11181270	148	INS	intergenic	Intergenic variant	ENSSSCG00000054849(dist=138454),ENSSSCG00000061397(dist=162716)
1	11181289	11181289	97	INS	intergenic	Intergenic variant	ENSSSCG00000054849(dist=138473),ENSSSCG00000061397(dist=162697)
1	11181315	11181315	100	INS	intergenic	Intergenic variant	ENSSSCG00000054849(dist=138499),ENSSSCG00000061397(dist=162671)
1	11189819	11189819	295	INS	intergenic	Intergenic variant	ENSSSCG00000054849(dist=147003),ENSSSCG00000061397(dist=154167)
1	11218969	11218969	145	INS	intergenic	Intergenic variant	ENSSSCG00000054849(dist=176153),ENSSSCG00000061397(dist=125017)
1	11218979	11218979	243	INS	intergenic	Intergenic variant	ENSSSCG00000054849(dist=176163),ENSSSCG00000061397(dist=125007)
1	11219027	11219027	108	INS	intergenic	Intergenic variant	ENSSSCG00000054849(dist=176211),ENSSSCG00000061397(dist=124959)
1	11219043	11219043	222	INS	intergenic	Intergenic variant	ENSSSCG00000054849(dist=176227),ENSSSCG00000061397(dist=124943)
1	11219061	11219061	50	INS	intergenic	Intergenic variant	ENSSSCG00000054849(dist=176245),ENSSSCG00000061397(dist=124925)
1	11219136	11219136	260	INS	intergenic	Intergenic variant	ENSSSCG00000054849(dist=176320),ENSSSCG00000061397(dist=124850)
1	11271468	11271665	198	DEL	intergenic	Intergenic variant	ENSSSCG00000054849(dist=228652),ENSSSCG00000061397(dist=72320)
1	11271680	11271922	243	DEL	intergenic	Intergenic variant	ENSSSCG00000054849(dist=228864),ENSSSCG00000061397(dist=72063)
1	11279635	11279635	4808	INS	intergenic	Intergenic variant	ENSSSCG00000054849(dist=236819),ENSSSCG00000061397(dist=64351)
1	11281487	11281487	127	INS	intergenic	Intergenic variant	ENSSSCG00000054849(dist=238671),ENSSSCG00000061397(dist=62499)
1	11281524	11281524	128	INS	intergenic	Intergenic variant	ENSSSCG00000054849(dist=238708),ENSSSCG00000061397(dist=62462)
1	11283837	11283950	114	DEL	intergenic	Intergenic variant	ENSSSCG00000054849(dist=241021),ENSSSCG00000061397(dist=60027)
1	11283840	11283977	138	DEL	intergenic	Intergenic variant	ENSSSCG00000054849(dist=241024),ENSSSCG00000061397(dist=60008)
1	11283852	11283937	86	DEL	intergenic	Intergenic variant	ENSSSCG00000054849(dist=241036),ENSSSCG00000061397(dist=60048)
1	11283890	11284001	112	DEL	intergenic	Intergenic variant	ENSSSCG00000054849(dist=241074),ENSSSCG00000061397(dist=59984)
1	11297366	11297366	296	INS	intergenic	Intergenic variant	ENSSSCG00000054849(dist=254550),ENSSSCG00000061397(dist=46620)
1	11306752	11306752	285	INS	intergenic	Intergenic variant	ENSSSCG00000054849(dist=263936),ENSSSCG00000061397(dist=37234)
1	11308230	11308997	768	DEL	intergenic	Intergenic variant	ENSSSCG00000054849(dist=265414),ENSSSCG00000061397(dist=34988)
1	11349158	11349335	178	DEL	downstream	Downstream gene variant	ENSSSCG00000061397(dist=177)
1	11366309	11374868	8560	DEL	intergenic	Intergenic variant	ENSSSCG00000061397(dist=17328),ENSSSCG00000004068(dist=71087)
1	11366735	11366801	67	DEL	intergenic	Intergenic variant	ENSSSCG00000061397(dist=17754),ENSSSCG00000004068(dist=79154)
1	11396628	11397842	1214	INV	intergenic	Intergenic variant	ENSSSCG00000061397(dist=47647),ENSSSCG00000004068(dist=48114)
1	11417085	11417085	281	INS	intergenic	Intergenic variant	ENSSSCG00000061397(dist=68104),ENSSSCG00000004068(dist=28871)
1	11419338	11420758	1421	DEL	intergenic	Intergenic variant	ENSSSCG00000061397(dist=70357),ENSSSCG00000004068(dist=25197)
1	11444623	11444901	279	DEL	intergenic	Intergenic variant	ENSSSCG00000061397(dist=95642),ENSSSCG00000004068(dist=1054)
1	11478704	11478704	300	INS	intronic	Intron variant	ENSSSCG00000004068
1	11508169	11508169	158	INS	intergenic	Intergenic variant	ENSSSCG00000004068(dist=6190),ENSSSCG00000024361(dist=58076)
1	11508171	11508171	585	INS	intergenic	Intergenic variant	ENSSSCG00000004068(dist=6192),ENSSSCG00000024361(dist=58074)
1	11546544	11546544	285	INS	intergenic	Intergenic variant	ENSSSCG00000004068(dist=44565),ENSSSCG00000024361(dist=19701)
1	11549770	11550412	643	DEL	intergenic	Intergenic variant	ENSSSCG00000004068(dist=47791),ENSSSCG00000024361(dist=15832)
1	11551399	11551399	325	INS	intergenic	Intergenic variant	ENSSSCG00000004068(dist=49420),ENSSSCG00000024361(dist=14846)
1	11577995	11577995	284	INS	intronic	Intron variant	ENSSSCG00000024361
1	11598180	11598480	301	DEL	intronic	Intron variant	ENSSSCG00000024361
1	11600699	11600699	299	INS	intronic	Intron variant	ENSSSCG00000024361
1	11616112	11616112	291	INS	intronic	Intron variant	ENSSSCG00000024361
1	11622821	11622821	64	INS	intronic	Intron variant	ENSSSCG00000024361
1	11626175	11626175	278	INS	intronic	Intron variant	ENSSSCG00000024361
1	11626345	11626417	73	DEL	intronic	Intron variant	ENSSSCG00000024361
1	11628489	11628489	182	INS	intronic	Intron variant	ENSSSCG00000024361
1	11668677	11668677	275	INS	intronic	Intron variant	ENSSSCG00000004065
1	11704759	11704759	358	INS	intronic	Intron variant	ENSSSCG00000004065
1	11704761	11704761	60	INS	intronic	Intron variant	ENSSSCG00000004065
1	11704761	11704761	60	INS	intronic	Intron variant	ENSSSCG00000004065
1	11706884	11706884	290	INS	intronic	Intron variant	ENSSSCG00000004065
1	11707602	11707602	314	INS	intronic	Intron variant	ENSSSCG00000004065
1	11746320	11746574	255	DEL	intronic	Intron variant	ENSSSCG00000004065
1	11755084	11755084	305	INS	intronic	Intron variant	ENSSSCG00000004065
1	11760889	11760889	284	INS	intergenic	Intergenic variant	ENSSSCG00000004065(dist=1541),ENSSSCG00000054741(dist=54430)
1	11774847	11774847	289	INS	intergenic	Intergenic variant	ENSSSCG00000004065(dist=15499),ENSSSCG00000054741(dist=40472)
1	11788572	11788867	296	DEL	intergenic	Intergenic variant	ENSSSCG00000004065(dist=29224),ENSSSCG00000054741(dist=26451)
1	11790642	11790642	282	INS	intergenic	Intergenic variant	ENSSSCG00000004065(dist=31294),ENSSSCG00000054741(dist=24677)
1	11791940	11791940	326	INS	intergenic	Intergenic variant	ENSSSCG00000004065(dist=32592),ENSSSCG00000054741(dist=23379)
1	11792586	11792586	71	INS	intergenic	Intergenic variant	ENSSSCG00000004065(dist=33238),ENSSSCG00000054741(dist=22733)
1	11792591	11792591	295	INS	intergenic	Intergenic variant	ENSSSCG00000004065(dist=33243),ENSSSCG00000054741(dist=22728)
1	11792878	11792878	92	INS	intergenic	Intergenic variant	ENSSSCG00000004065(dist=33530),ENSSSCG00000054741(dist=22441)
1	11818276	11818749	474	DEL	ncRNA_intronic	Others	ENSSSCG00000054741
1	11839795	11840109	315	DEL	ncRNA_intronic	Others	ENSSSCG00000054741
1	11846021	11846021	84	INS	ncRNA_exonic	Others	ENSSSCG00000054787
1	11846021	11846021	84	INS	ncRNA_intronic	Others	ENSSSCG00000054741
1	11846051	11846051	87	INS	ncRNA_exonic	Others	ENSSSCG00000054787
1	11846051	11846051	87	INS	ncRNA_intronic	Others	ENSSSCG00000054741
1	11857452	11857452	364	INS	ncRNA_intronic	Others	ENSSSCG00000054741
1	11857452	11857452	364	INS	ncRNA_intronic	Others	ENSSSCG00000054741
1	11859853	11859853	292	INS	ncRNA_intronic	Others	ENSSSCG00000054741
1	11864128	11864440	313	DEL	ncRNA_intronic	Others	ENSSSCG00000054741
1	11867934	11868250	317	DEL	ncRNA_intronic	Others	ENSSSCG00000054741
1	11868806	11869073	268	DEL	ncRNA_intronic	Others	ENSSSCG00000054741
1	11872776	11872776	279	INS	ncRNA_intronic	Others	ENSSSCG00000054741
1	11880018	11880018	286	INS	intergenic	Intergenic variant	ENSSSCG00000054741(dist=2396),ENSSSCG00000054439(dist=31357)
1	11904811	11904811	303	INS	intergenic	Intergenic variant	ENSSSCG00000054741(dist=27189),ENSSSCG00000054439(dist=6564)
1	11906011	11906011	85	INS	intergenic	Intergenic variant	ENSSSCG00000054741(dist=28389),ENSSSCG00000054439(dist=5364)
1	11986844	11986970	127	DEL	intergenic	Intergenic variant	ENSSSCG00000060766(dist=22600),ENSSSCG00000058871(dist=4632)
1	11991050	11991135	86	DEL	downstream	Downstream gene variant	ENSSSCG00000058871(dist=467)
1	11991997	11992292	296	DEL	ncRNA_exonic	Others	ENSSSCG00000058871
1	12005687	12005964	278	DEL	ncRNA_exonic	Others	ENSSSCG00000052174
1	12013641	12013916	276	DEL	intergenic	Intergenic variant	ENSSSCG00000052174(dist=4756),ENSSSCG00000052694(dist=3425)
1	12023716	12023716	273	INS	intergenic	Intergenic variant	ENSSSCG00000052694(dist=1248),ENSSSCG00000004070(dist=16769)
1	12039654	12039654	56	INS	downstream	Downstream gene variant	ENSSSCG00000004070(dist=831)
1	12058411	12058713	303	DEL	intronic	Intron variant	ENSSSCG00000004070
1	12133800	12133800	282	INS	intergenic	Intergenic variant	ENSSSCG00000004070(dist=11463),ENSSSCG00000004071(dist=163876)
1	12135098	12135098	52	INS	intergenic	Intergenic variant	ENSSSCG00000004070(dist=12761),ENSSSCG00000004071(dist=162578)
1	12135328	12135328	275	INS	intergenic	Intergenic variant	ENSSSCG00000004070(dist=12991),ENSSSCG00000004071(dist=162348)
1	12137426	12137426	288	INS	intergenic	Intergenic variant	ENSSSCG00000004070(dist=15089),ENSSSCG00000004071(dist=160250)
1	12141782	12142053	272	DEL	intergenic	Intergenic variant	ENSSSCG00000004070(dist=19445),ENSSSCG00000004071(dist=155622)
1	12149262	12149563	302	DEL	intergenic	Intergenic variant	ENSSSCG00000004070(dist=26925),ENSSSCG00000004071(dist=148112)
1	12151776	12151776	311	INS	intergenic	Intergenic variant	ENSSSCG00000004070(dist=29439),ENSSSCG00000004071(dist=145900)
1	12167734	12168043	310	DEL	intergenic	Intergenic variant	ENSSSCG00000004070(dist=45397),ENSSSCG00000004071(dist=129632)
1	12168147	12168424	278	DEL	intergenic	Intergenic variant	ENSSSCG00000004070(dist=45810),ENSSSCG00000004071(dist=129251)
1	12168958	12168958	272	INS	intergenic	Intergenic variant	ENSSSCG00000004070(dist=46621),ENSSSCG00000004071(dist=128718)
1	12169889	12169955	67	DEL	intergenic	Intergenic variant	ENSSSCG00000004070(dist=47552),ENSSSCG00000004071(dist=127720)
1	12169907	12169972	66	DEL	intergenic	Intergenic variant	ENSSSCG00000004070(dist=47570),ENSSSCG00000004071(dist=127703)
1	12172818	12173155	338	DEL	intergenic	Intergenic variant	ENSSSCG00000004070(dist=50481),ENSSSCG00000004071(dist=124520)
1	12179993	12179993	305	INS	intergenic	Intergenic variant	ENSSSCG00000004070(dist=57656),ENSSSCG00000004071(dist=117683)
1	12181425	12181425	295	INS	intergenic	Intergenic variant	ENSSSCG00000004070(dist=59088),ENSSSCG00000004071(dist=116251)
1	12189368	12189638	271	DEL	intergenic	Intergenic variant	ENSSSCG00000004070(dist=67031),ENSSSCG00000004071(dist=108037)
1	12200052	12200052	884	INS	intergenic	Intergenic variant	ENSSSCG00000004070(dist=77715),ENSSSCG00000004071(dist=97624)
1	12206676	12206676	301	INS	intergenic	Intergenic variant	ENSSSCG00000004070(dist=84339),ENSSSCG00000004071(dist=91000)
1	12207412	12207686	275	DEL	intergenic	Intergenic variant	ENSSSCG00000004070(dist=85075),ENSSSCG00000004071(dist=89989)
1	12208737	12208737	298	INS	intergenic	Intergenic variant	ENSSSCG00000004070(dist=86400),ENSSSCG00000004071(dist=88939)
1	12209254	12209254	210	INS	intergenic	Intergenic variant	ENSSSCG00000004070(dist=86917),ENSSSCG00000004071(dist=88422)
1	12210539	12210539	272	INS	intergenic	Intergenic variant	ENSSSCG00000004070(dist=88202),ENSSSCG00000004071(dist=87137)
1	12215886	12220025	4140	DEL	intergenic	Intergenic variant	ENSSSCG00000004070(dist=93549),ENSSSCG00000004071(dist=77650)
1	12216710	12217212	503	DEL	intergenic	Intergenic variant	ENSSSCG00000004070(dist=94373),ENSSSCG00000004071(dist=80463)
1	12226998	12227271	274	DEL	intergenic	Intergenic variant	ENSSSCG00000004070(dist=104661),ENSSSCG00000004071(dist=70404)
1	12238293	12238591	299	DEL	intergenic	Intergenic variant	ENSSSCG00000004070(dist=115956),ENSSSCG00000004071(dist=59084)
1	12240474	12240747	274	DEL	intergenic	Intergenic variant	ENSSSCG00000004070(dist=118137),ENSSSCG00000004071(dist=56928)
1	12240493	12240493	218	INS	intergenic	Intergenic variant	ENSSSCG00000004070(dist=118156),ENSSSCG00000004071(dist=57183)
1	12240756	12240975	220	DEL	intergenic	Intergenic variant	ENSSSCG00000004070(dist=118419),ENSSSCG00000004071(dist=56700)
1	12240977	12240977	277	INS	intergenic	Intergenic variant	ENSSSCG00000004070(dist=118640),ENSSSCG00000004071(dist=56699)
1	12241408	12241529	122	DEL	intergenic	Intergenic variant	ENSSSCG00000004070(dist=119071),ENSSSCG00000004071(dist=56131)
1	12250024	12250024	110	INS	intergenic	Intergenic variant	ENSSSCG00000004070(dist=127687),ENSSSCG00000004071(dist=47652)
1	12255122	12255181	60	DEL	intergenic	Intergenic variant	ENSSSCG00000004070(dist=132785),ENSSSCG00000004071(dist=42494)
1	12255210	12255273	64	DEL	intergenic	Intergenic variant	ENSSSCG00000004070(dist=132873),ENSSSCG00000004071(dist=42402)
1	12271779	12271779	276	INS	intergenic	Intergenic variant	ENSSSCG00000004070(dist=149442),ENSSSCG00000004071(dist=25897)
1	12276047	12276047	52	INS	intergenic	Intergenic variant	ENSSSCG00000004070(dist=153710),ENSSSCG00000004071(dist=21629)
1	12276071	12276071	54	INS	intergenic	Intergenic variant	ENSSSCG00000004070(dist=153734),ENSSSCG00000004071(dist=21605)
1	12281072	12281124	53	DEL	intergenic	Intergenic variant	ENSSSCG00000004070(dist=158735),ENSSSCG00000004071(dist=16551)
1	12281227	12281286	60	DEL	intergenic	Intergenic variant	ENSSSCG00000004070(dist=158890),ENSSSCG00000004071(dist=16389)
1	12281276	12281328	53	DEL	intergenic	Intergenic variant	ENSSSCG00000004070(dist=158939),ENSSSCG00000004071(dist=16347)
1	12281673	12281673	279	INS	intergenic	Intergenic variant	ENSSSCG00000004070(dist=159336),ENSSSCG00000004071(dist=16003)
1	12282631	12282631	234	INS	intergenic	Intergenic variant	ENSSSCG00000004070(dist=160294),ENSSSCG00000004071(dist=15045)
1	12291862	12291862	294	INS	intergenic	Intergenic variant	ENSSSCG00000004070(dist=169525),ENSSSCG00000004071(dist=5814)
1	12295919	12295979	61	DEL	intergenic	Intergenic variant	ENSSSCG00000004070(dist=173582),ENSSSCG00000004071(dist=1696)
1	12305654	12305654	362	INS	intronic	Intron variant	ENSSSCG00000004071
1	12305654	12305654	362	INS	intronic	Intron variant	ENSSSCG00000004071
1	12305772	12305772	342	INS	intronic	Intron variant	ENSSSCG00000004071
1	12313831	12313831	60	INS	intronic	Intron variant	ENSSSCG00000004071
1	12347675	12347675	305	INS	intronic	Intron variant	ENSSSCG00000004071
1	12357641	12357935	295	DEL	intronic	Intron variant	ENSSSCG00000004071
1	12366886	12366935	50	DEL	intronic	Intron variant	ENSSSCG00000004071
1	12368531	12368531	305	INS	intronic	Intron variant	ENSSSCG00000004071
1	12372740	12373052	313	DEL	intronic	Intron variant	ENSSSCG00000004071
1	12377100	12377375	276	DEL	intronic	Intron variant	ENSSSCG00000004071
1	12385260	12385560	301	DEL	intronic	Intron variant	ENSSSCG00000004071
1	12407908	12407908	292	INS	intergenic	Intergenic variant	ENSSSCG00000043123(dist=3884),ENSSSCG00000049297(dist=74144)
1	12408068	12408068	295	INS	intergenic	Intergenic variant	ENSSSCG00000043123(dist=4044),ENSSSCG00000049297(dist=73984)
1	12410955	12410955	315	INS	intergenic	Intergenic variant	ENSSSCG00000043123(dist=6931),ENSSSCG00000049297(dist=71097)
1	12412131	12412403	273	DEL	intergenic	Intergenic variant	ENSSSCG00000043123(dist=8107),ENSSSCG00000049297(dist=69648)
1	12421129	12421185	57	DEL	intergenic	Intergenic variant	ENSSSCG00000043123(dist=17105),ENSSSCG00000049297(dist=60866)
1	12436565	12436855	291	DEL	intergenic	Intergenic variant	ENSSSCG00000043123(dist=32541),ENSSSCG00000049297(dist=45196)
1	12440732	12441865	1134	DEL	intergenic	Intergenic variant	ENSSSCG00000043123(dist=36708),ENSSSCG00000049297(dist=40186)
1	12440750	12441624	875	DEL	intergenic	Intergenic variant	ENSSSCG00000043123(dist=36726),ENSSSCG00000049297(dist=40427)
1	12440764	12442284	1521	DEL	intergenic	Intergenic variant	ENSSSCG00000043123(dist=36740),ENSSSCG00000049297(dist=39767)
1	12440779	12441275	497	DEL	intergenic	Intergenic variant	ENSSSCG00000043123(dist=36755),ENSSSCG00000049297(dist=40776)
1	12440904	12441528	625	DEL	intergenic	Intergenic variant	ENSSSCG00000043123(dist=36880),ENSSSCG00000049297(dist=40523)
1	12440916	12441275	360	DEL	intergenic	Intergenic variant	ENSSSCG00000043123(dist=36892),ENSSSCG00000049297(dist=40776)
1	12441276	12441528	253	DEL	intergenic	Intergenic variant	ENSSSCG00000043123(dist=37252),ENSSSCG00000049297(dist=40523)
1	12441352	12441600	249	DEL	intergenic	Intergenic variant	ENSSSCG00000043123(dist=37328),ENSSSCG00000049297(dist=40451)
1	12441404	12441528	125	DEL	intergenic	Intergenic variant	ENSSSCG00000043123(dist=37380),ENSSSCG00000049297(dist=40523)
1	12441479	12441602	124	DEL	intergenic	Intergenic variant	ENSSSCG00000043123(dist=37455),ENSSSCG00000049297(dist=40449)
1	12441480	12441553	74	DEL	intergenic	Intergenic variant	ENSSSCG00000043123(dist=37456),ENSSSCG00000049297(dist=40498)
1	12441689	12442402	714	DEL	intergenic	Intergenic variant	ENSSSCG00000043123(dist=37665),ENSSSCG00000049297(dist=39649)
1	12441916	12442034	119	DEL	intergenic	Intergenic variant	ENSSSCG00000043123(dist=37892),ENSSSCG00000049297(dist=40017)
1	12442329	12442413	85	DEL	intergenic	Intergenic variant	ENSSSCG00000043123(dist=38305),ENSSSCG00000049297(dist=39638)
1	12444462	12444569	108	DEL	intergenic	Intergenic variant	ENSSSCG00000043123(dist=40438),ENSSSCG00000049297(dist=37482)
1	12451193	12451193	313	INS	intergenic	Intergenic variant	ENSSSCG00000043123(dist=47169),ENSSSCG00000049297(dist=30859)
1	12467246	12467246	297	INS	intergenic	Intergenic variant	ENSSSCG00000043123(dist=63222),ENSSSCG00000049297(dist=14806)
1	12490179	12490474	296	DEL	intergenic	Intergenic variant	ENSSSCG00000049297(dist=4968),ENSSSCG00000046319(dist=15745)
1	12534276	12534276	284	INS	intronic	Intron variant	ENSSSCG00000004074,ENSSSCG00000046319
1	12540601	12540927	327	DEL	intronic	Intron variant	ENSSSCG00000004074,ENSSSCG00000046319
1	12542272	12542272	301	INS	intronic	Intron variant	ENSSSCG00000004074,ENSSSCG00000046319
1	12556709	12556709	284	INS	intronic	Intron variant	ENSSSCG00000004074,ENSSSCG00000046319
1	12569793	12569793	321	INS	intronic	Intron variant	ENSSSCG00000004074,ENSSSCG00000046319
1	12577514	12577514	284	INS	intronic	Intron variant	ENSSSCG00000004074,ENSSSCG00000046319
1	12582894	12582894	4324	INS	intronic	Intron variant	ENSSSCG00000004074,ENSSSCG00000046319
1	12604272	12604565	294	DEL	intronic	Intron variant	ENSSSCG00000004074
1	12607162	12607162	735	INS	intronic	Intron variant	ENSSSCG00000004074
1	12608432	12608432	182	INS	intronic	Intron variant	ENSSSCG00000004074
1	12611028	12611028	81	INS	intronic	Intron variant	ENSSSCG00000004074
1	12611030	12611030	102	INS	intronic	Intron variant	ENSSSCG00000004074
1	12616819	12617123	305	DEL	intronic	Intron variant	ENSSSCG00000004074
1	12619440	12619440	882	INS	intronic	Intron variant	ENSSSCG00000004074
1	12674891	12674891	92	INS	intronic	Intron variant	ENSSSCG00000004074
1	12674980	12674980	94	INS	intronic	Intron variant	ENSSSCG00000004074
1	12691433	12691498	66	DEL	intronic	Intron variant	ENSSSCG00000004074
1	12691483	12691548	66	DEL	intronic	Intron variant	ENSSSCG00000004074
1	12704736	12705003	268	DEL	intergenic	Intergenic variant	ENSSSCG00000004074(dist=2293),ENSSSCG00000004075(dist=635351)
1	12705998	12706186	189	DEL	intergenic	Intergenic variant	ENSSSCG00000004074(dist=3555),ENSSSCG00000004075(dist=634168)
1	12714855	12714855	288	INS	intergenic	Intergenic variant	ENSSSCG00000004074(dist=12412),ENSSSCG00000004075(dist=625500)
1	12717794	12717794	76	INS	intergenic	Intergenic variant	ENSSSCG00000004074(dist=15351),ENSSSCG00000004075(dist=622561)
1	12733912	12733912	316	INS	intergenic	Intergenic variant	ENSSSCG00000004074(dist=31469),ENSSSCG00000004075(dist=606443)
1	12746954	12747005	52	DEL	intergenic	Intergenic variant	ENSSSCG00000004074(dist=44511),ENSSSCG00000004075(dist=593349)
1	12774863	12775058	196	DEL	intergenic	Intergenic variant	ENSSSCG00000004074(dist=72420),ENSSSCG00000004075(dist=565296)
1	12775001	12775058	58	DEL	intergenic	Intergenic variant	ENSSSCG00000004074(dist=72558),ENSSSCG00000004075(dist=565296)
1	12775451	12775451	937	INS	intergenic	Intergenic variant	ENSSSCG00000004074(dist=73008),ENSSSCG00000004075(dist=564904)
1	12776615	12776711	96	DEL	intergenic	Intergenic variant	ENSSSCG00000004074(dist=74172),ENSSSCG00000004075(dist=563643)
1	12778464	12778464	61	INS	intergenic	Intergenic variant	ENSSSCG00000004074(dist=76021),ENSSSCG00000004075(dist=561891)
1	12786962	12786962	351	INS	intergenic	Intergenic variant	ENSSSCG00000004074(dist=84519),ENSSSCG00000004075(dist=553393)
1	12790222	12790222	276	INS	intergenic	Intergenic variant	ENSSSCG00000004074(dist=87779),ENSSSCG00000004075(dist=550133)
1	12813964	12813964	60	INS	intergenic	Intergenic variant	ENSSSCG00000004074(dist=111521),ENSSSCG00000004075(dist=526391)
1	12813968	12813968	79	INS	intergenic	Intergenic variant	ENSSSCG00000004074(dist=111525),ENSSSCG00000004075(dist=526387)
1	12825362	12825575	214	DEL	intergenic	Intergenic variant	ENSSSCG00000004074(dist=122919),ENSSSCG00000004075(dist=514779)
1	12835742	12836072	331	DEL	intergenic	Intergenic variant	ENSSSCG00000004074(dist=133299),ENSSSCG00000004075(dist=504282)
1	12844553	12844947	395	DEL	intergenic	Intergenic variant	ENSSSCG00000004074(dist=142110),ENSSSCG00000004075(dist=495407)
1	12845724	12846032	309	DEL	intergenic	Intergenic variant	ENSSSCG00000004074(dist=143281),ENSSSCG00000004075(dist=494322)
1	12868015	12868015	287	INS	intergenic	Intergenic variant	ENSSSCG00000004074(dist=165572),ENSSSCG00000004075(dist=472340)
1	12871375	12871375	84	INS	intergenic	Intergenic variant	ENSSSCG00000004074(dist=168932),ENSSSCG00000004075(dist=468980)
1	12871411	12871411	86	INS	intergenic	Intergenic variant	ENSSSCG00000004074(dist=168968),ENSSSCG00000004075(dist=468944)
1	12871426	12871426	79	INS	intergenic	Intergenic variant	ENSSSCG00000004074(dist=168983),ENSSSCG00000004075(dist=468929)
1	12890660	12890660	88	INS	intergenic	Intergenic variant	ENSSSCG00000004074(dist=188217),ENSSSCG00000004075(dist=449695)
1	12891874	12891994	121	DEL	intergenic	Intergenic variant	ENSSSCG00000004074(dist=189431),ENSSSCG00000004075(dist=448360)
1	12894955	12895031	77	DEL	intergenic	Intergenic variant	ENSSSCG00000004074(dist=192512),ENSSSCG00000004075(dist=445323)
1	12894987	12894987	83	INS	intergenic	Intergenic variant	ENSSSCG00000004074(dist=192544),ENSSSCG00000004075(dist=445368)
1	12902992	12903301	310	DEL	intergenic	Intergenic variant	ENSSSCG00000004074(dist=200549),ENSSSCG00000004075(dist=437053)
1	12919304	12919775	472	DEL	intergenic	Intergenic variant	ENSSSCG00000004074(dist=216861),ENSSSCG00000004075(dist=420579)
1	12924761	12924761	341	INS	intergenic	Intergenic variant	ENSSSCG00000004074(dist=222318),ENSSSCG00000004075(dist=415594)
1	12932815	12933104	290	DEL	intergenic	Intergenic variant	ENSSSCG00000004074(dist=230372),ENSSSCG00000004075(dist=407250)
1	12935700	12935988	289	DEL	intergenic	Intergenic variant	ENSSSCG00000004074(dist=233257),ENSSSCG00000004075(dist=404366)
1	12947509	12947509	286	INS	intergenic	Intergenic variant	ENSSSCG00000004074(dist=245066),ENSSSCG00000004075(dist=392846)
1	12953361	12953422	62	DEL	intergenic	Intergenic variant	ENSSSCG00000004074(dist=250918),ENSSSCG00000004075(dist=386932)
1	12977831	12977831	81	INS	intergenic	Intergenic variant	ENSSSCG00000004074(dist=275388),ENSSSCG00000004075(dist=362524)
1	13011564	13011564	277	INS	intergenic	Intergenic variant	ENSSSCG00000004074(dist=309121),ENSSSCG00000004075(dist=328791)
1	13012026	13013873	1848	DEL	intergenic	Intergenic variant	ENSSSCG00000004074(dist=309583),ENSSSCG00000004075(dist=326481)
1	13012159	13015741	3583	DEL	intergenic	Intergenic variant	ENSSSCG00000004074(dist=309716),ENSSSCG00000004075(dist=324613)
1	13019832	13020652	821	DEL	intergenic	Intergenic variant	ENSSSCG00000004074(dist=317389),ENSSSCG00000004075(dist=319702)
1	13032284	13032587	304	DEL	intergenic	Intergenic variant	ENSSSCG00000004074(dist=329841),ENSSSCG00000004075(dist=307767)
1	13046979	13046979	294	INS	intergenic	Intergenic variant	ENSSSCG00000004074(dist=344536),ENSSSCG00000004075(dist=293376)
1	13049453	13049730	278	DEL	intergenic	Intergenic variant	ENSSSCG00000004074(dist=347010),ENSSSCG00000004075(dist=290624)
1	13065205	13065205	125	INS	intergenic	Intergenic variant	ENSSSCG00000004074(dist=362762),ENSSSCG00000004075(dist=275150)
1	13065242	13065242	121	INS	intergenic	Intergenic variant	ENSSSCG00000004074(dist=362799),ENSSSCG00000004075(dist=275113)
1	13068533	13068820	288	DEL	intergenic	Intergenic variant	ENSSSCG00000004074(dist=366090),ENSSSCG00000004075(dist=271534)
1	13068725	13068822	98	DEL	intergenic	Intergenic variant	ENSSSCG00000004074(dist=366282),ENSSSCG00000004075(dist=271532)
1	13071964	13072293	330	DEL	intergenic	Intergenic variant	ENSSSCG00000004074(dist=369521),ENSSSCG00000004075(dist=268061)
1	13072202	13072256	55	DEL	intergenic	Intergenic variant	ENSSSCG00000004074(dist=369759),ENSSSCG00000004075(dist=268098)
1	13090116	13090728	613	DEL	intergenic	Intergenic variant	ENSSSCG00000004074(dist=387673),ENSSSCG00000004075(dist=249626)
1	13096681	13096996	316	DEL	intergenic	Intergenic variant	ENSSSCG00000004074(dist=394238),ENSSSCG00000004075(dist=243358)
1	13110714	13110714	303	INS	intergenic	Intergenic variant	ENSSSCG00000004074(dist=408271),ENSSSCG00000004075(dist=229641)
1	13113245	13113338	94	DEL	intergenic	Intergenic variant	ENSSSCG00000004074(dist=410802),ENSSSCG00000004075(dist=227016)
1	13137090	13137090	319	INS	intergenic	Intergenic variant	ENSSSCG00000004074(dist=434647),ENSSSCG00000004075(dist=203265)
1	13140742	13140742	162	INS	intergenic	Intergenic variant	ENSSSCG00000004074(dist=438299),ENSSSCG00000004075(dist=199613)
1	13140776	13140776	223	INS	intergenic	Intergenic variant	ENSSSCG00000004074(dist=438333),ENSSSCG00000004075(dist=199579)
1	13158495	13158576	82	DEL	intergenic	Intergenic variant	ENSSSCG00000004074(dist=456052),ENSSSCG00000004075(dist=181778)
1	13164713	13164985	273	DEL	intergenic	Intergenic variant	ENSSSCG00000004074(dist=462270),ENSSSCG00000004075(dist=175369)
1	13178774	13178774	56	INS	intergenic	Intergenic variant	ENSSSCG00000004074(dist=476331),ENSSSCG00000004075(dist=161581)
1	13181299	13181714	416	DEL	intergenic	Intergenic variant	ENSSSCG00000004074(dist=478856),ENSSSCG00000004075(dist=158640)
1	13191334	13191334	319	INS	intergenic	Intergenic variant	ENSSSCG00000004074(dist=488891),ENSSSCG00000004075(dist=149021)
1	13199092	13199092	307	INS	intergenic	Intergenic variant	ENSSSCG00000004074(dist=496649),ENSSSCG00000004075(dist=141263)
1	13221053	13221053	311	INS	intergenic	Intergenic variant	ENSSSCG00000004074(dist=518610),ENSSSCG00000004075(dist=119302)
1	13242438	13242719	282	DEL	intergenic	Intergenic variant	ENSSSCG00000004074(dist=539995),ENSSSCG00000004075(dist=97635)
1	13247266	13247266	2040	INS	intergenic	Intergenic variant	ENSSSCG00000004074(dist=544823),ENSSSCG00000004075(dist=93089)
1	13254667	13254667	385	INS	intergenic	Intergenic variant	ENSSSCG00000004074(dist=552224),ENSSSCG00000004075(dist=85688)
1	13275244	13275434	191	DEL	intergenic	Intergenic variant	ENSSSCG00000004074(dist=572801),ENSSSCG00000004075(dist=64920)
1	13280224	13280224	311	INS	intergenic	Intergenic variant	ENSSSCG00000004074(dist=577781),ENSSSCG00000004075(dist=60131)
1	13287864	13288136	273	DEL	intergenic	Intergenic variant	ENSSSCG00000004074(dist=585421),ENSSSCG00000004075(dist=52218)
1	13299991	13300076	86	DEL	intergenic	Intergenic variant	ENSSSCG00000004074(dist=597548),ENSSSCG00000004075(dist=40278)
1	13300053	13300138	86	DEL	intergenic	Intergenic variant	ENSSSCG00000004074(dist=597610),ENSSSCG00000004075(dist=40216)
1	13308965	13315802	6838	DEL	intergenic	Intergenic variant	ENSSSCG00000004074(dist=606522),ENSSSCG00000004075(dist=24552)
1	13315626	13315626	440	INS	intergenic	Intergenic variant	ENSSSCG00000004074(dist=613183),ENSSSCG00000004075(dist=24729)
1	13315775	13315775	438	INS	intergenic	Intergenic variant	ENSSSCG00000004074(dist=613332),ENSSSCG00000004075(dist=24580)
1	13315802	13316274	473	DEL	intergenic	Intergenic variant	ENSSSCG00000004074(dist=613359),ENSSSCG00000004075(dist=24080)
1	13323691	13323993	303	DEL	intergenic	Intergenic variant	ENSSSCG00000004074(dist=621248),ENSSSCG00000004075(dist=16361)
1	13325020	13325020	299	INS	intergenic	Intergenic variant	ENSSSCG00000004074(dist=622577),ENSSSCG00000004075(dist=15335)
1	13328404	13328404	403	INS	intergenic	Intergenic variant	ENSSSCG00000004074(dist=625961),ENSSSCG00000004075(dist=11951)
1	13368878	13369208	331	DEL	intronic	Intron variant	ENSSSCG00000004075
1	13378125	13378125	277	INS	intronic	Intron variant	ENSSSCG00000004075
1	13386720	13386720	284	INS	intronic	Intron variant	ENSSSCG00000004075
1	13391786	13391786	263	INS	intronic	Intron variant	ENSSSCG00000004075
1	13403187	13403187	781	INS	intronic	Intron variant	ENSSSCG00000004075
1	13408120	13408197	78	DEL	intronic	Intron variant	ENSSSCG00000004075
1	13408189	13408265	77	DEL	intronic	Intron variant	ENSSSCG00000004075
1	13408218	13408295	78	DEL	intronic	Intron variant	ENSSSCG00000004075
1	13430634	13430634	55	INS	intronic	Intron variant	ENSSSCG00000004075
1	13430654	13430654	78	INS	intronic	Intron variant	ENSSSCG00000004075
1	13461643	13461643	64	INS	intergenic	Intergenic variant	ENSSSCG00000004076(dist=3356),ENSSSCG00000060161(dist=1684)
1	13472034	13472034	300	INS	intronic	Intron variant	ENSSSCG00000004077
1	13479509	13479509	288	INS	intronic	Intron variant	ENSSSCG00000004077
1	13486142	13486142	333	INS	intronic	Intron variant	ENSSSCG00000004077
1	13486242	13486242	68	INS	intronic	Intron variant	ENSSSCG00000004077
1	13495413	13495413	208	INS	intronic	Intron variant	ENSSSCG00000004077
1	13502237	13502237	266	INS	UTR3	UTR	ENSSSCG00000004077(transcript:ENSSSCT00000071576:c.*1026T>TAAAGTAGGATGGGGGTTAGTTAACGAATCGGACTAGGAACCATGAGGTTGTGGGTTCGGTCCCTGCCTTGCTCAGTGGGTTGACGATCCTGCGATTGCCGTGAGCTGTGGTGTCGGTTGCAGGCGCGGCTCAGATCCCGCGTTGCCGTGGCTCTGGCGTAGGCCGGTGGCTACAGCTCCGGTGGACCCTAGCCTGGGAACCTCCGTGTGCCGTGGGAGCAGCCCAAAATACTTTAACAACAACAGCAACAAAAGACAAAAAAAAAA)
1	13507071	13507071	853	INS	intergenic	Intergenic variant	ENSSSCG00000004077(dist=1143),ENSSSCG00000055791(dist=82418)
1	13513486	13513486	64	INS	intergenic	Intergenic variant	ENSSSCG00000004077(dist=7558),ENSSSCG00000055791(dist=76003)
1	13546171	13546171	276	INS	intergenic	Intergenic variant	ENSSSCG00000004077(dist=40243),ENSSSCG00000055791(dist=43318)
1	13556684	13557447	764	DEL	intergenic	Intergenic variant	ENSSSCG00000004077(dist=50756),ENSSSCG00000055791(dist=32041)
1	13558936	13558936	305	INS	intergenic	Intergenic variant	ENSSSCG00000004077(dist=53008),ENSSSCG00000055791(dist=30553)
1	13564514	13564825	312	DEL	intergenic	Intergenic variant	ENSSSCG00000004077(dist=58586),ENSSSCG00000055791(dist=24663)
1	13564689	13564786	98	DEL	intergenic	Intergenic variant	ENSSSCG00000004077(dist=58761),ENSSSCG00000055791(dist=24702)
1	13569072	13569342	271	DEL	intergenic	Intergenic variant	ENSSSCG00000004077(dist=63144),ENSSSCG00000055791(dist=20146)
1	13583765	13584034	270	DEL	intergenic	Intergenic variant	ENSSSCG00000004077(dist=77837),ENSSSCG00000055791(dist=5454)
1	13585865	13585865	304	INS	intergenic	Intergenic variant	ENSSSCG00000004077(dist=79937),ENSSSCG00000055791(dist=3624)
1	13593793	13593793	292	INS	ncRNA_exonic	Others	ENSSSCG00000055791
1	13596635	13596635	52	INS	intergenic	Intergenic variant	ENSSSCG00000055791(dist=1488),ENSSSCG00000004078(dist=14676)
1	13604476	13604584	109	DEL	intergenic	Intergenic variant	ENSSSCG00000055791(dist=9329),ENSSSCG00000004078(dist=6726)
1	13606970	13606970	80	INS	intergenic	Intergenic variant	ENSSSCG00000055791(dist=11823),ENSSSCG00000004078(dist=4341)
1	13629075	13629075	283	INS	intergenic	Intergenic variant	ENSSSCG00000004078(dist=8806),ENSSSCG00000031536(dist=22324)
1	13634154	13634674	521	DEL	intergenic	Intergenic variant	ENSSSCG00000004078(dist=13885),ENSSSCG00000031536(dist=16724)
1	13637000	13637000	60	INS	intergenic	Intergenic variant	ENSSSCG00000004078(dist=16731),ENSSSCG00000031536(dist=14399)
1	13642435	13642435	284	INS	intergenic	Intergenic variant	ENSSSCG00000004078(dist=22166),ENSSSCG00000031536(dist=8964)
1	13650010	13650082	69	DEL	intergenic	Intergenic variant	ENSSSCG00000004078(dist=29741),ENSSSCG00000031536(dist=1316)
1	13650012	13650012	107	INS	intergenic	Intergenic variant	ENSSSCG00000004078(dist=29743),ENSSSCG00000031536(dist=1387)
1	13650018	13650018	72	INS	intergenic	Intergenic variant	ENSSSCG00000004078(dist=29749),ENSSSCG00000031536(dist=1381)
1	13657815	13657815	236	INS	intronic	Intron variant	ENSSSCG00000031536
1	13671542	13671720	179	DEL	intergenic	Intergenic variant	ENSSSCG00000031536(dist=4258),ENSSSCG00000004081(dist=43453)
1	13680006	13680568	563	DEL	intergenic	Intergenic variant	ENSSSCG00000031536(dist=12722),ENSSSCG00000004081(dist=34605)
1	13690155	13690155	313	INS	intergenic	Intergenic variant	ENSSSCG00000031536(dist=22871),ENSSSCG00000004081(dist=25019)
1	13753136	13753136	273	INS	intronic	Intron variant	ENSSSCG00000004081
1	13762461	13762461	254	INS	intronic	Intron variant	ENSSSCG00000004081
1	13769242	13769242	289	INS	intronic	Intron variant	ENSSSCG00000004081
1	13770494	13770494	335	INS	intronic	Intron variant	ENSSSCG00000004081
1	13774575	13774575	158	INS	intronic	Intron variant	ENSSSCG00000004081
1	13774610	13774610	155	INS	intronic	Intron variant	ENSSSCG00000004081
1	13781479	13781479	62	INS	intronic	Intron variant	ENSSSCG00000004081
1	13781479	13781479	62	INS	upstream	Upstream gene variant	ENSSSCG00000004081(dist=468)
1	13787442	13787442	285	INS	intronic	Intron variant	ENSSSCG00000004081
1	13787455	13787626	172	DEL	intronic	Intron variant	ENSSSCG00000004081
1	13800201	13800201	139	INS	intronic	Intron variant	ENSSSCG00000004081
1	13816955	13816955	50	INS	intronic	Intron variant	ENSSSCG00000004081
1	13817108	13817382	275	DEL	intronic	Intron variant	ENSSSCG00000004081
1	13817499	13817842	344	DEL	intronic	Intron variant	ENSSSCG00000004081
1	13818950	13818950	290	INS	intronic	Intron variant	ENSSSCG00000004081
1	13829113	13829113	65	INS	intronic	Intron variant	ENSSSCG00000004081
1	13831681	13831980	300	DEL	intronic	Intron variant	ENSSSCG00000004081
1	13832622	13832921	300	DEL	intronic	Intron variant	ENSSSCG00000004081
1	13845469	13845754	286	DEL	intronic	Intron variant	ENSSSCG00000004081
1	13852826	13852826	295	INS	intronic	Intron variant	ENSSSCG00000004081
1	13859626	13859626	306	INS	intronic	Intron variant	ENSSSCG00000004081
1	13863451	13863743	293	DEL	intronic	Intron variant	ENSSSCG00000004081
1	13874775	13874775	117	INS	intronic	Intron variant	ENSSSCG00000004081
1	13915717	13915717	340	INS	intronic	Intron variant	ENSSSCG00000004081
1	13915717	13915717	340	INS	downstream	Downstream gene variant	ENSSSCG00000004081(dist=855)
1	13916050	13916050	275	INS	intronic	Intron variant	ENSSSCG00000004081
1	13937652	13937652	326	INS	intergenic	Intergenic variant	ENSSSCG00000004081(dist=5529),ENSSSCG00000059324(dist=71016)
1	13962610	13962610	112	INS	intergenic	Intergenic variant	ENSSSCG00000004081(dist=30487),ENSSSCG00000059324(dist=46058)
1	13965961	13966016	56	DEL	intergenic	Intergenic variant	ENSSSCG00000004081(dist=33838),ENSSSCG00000059324(dist=42651)
1	13965968	13966045	78	DEL	intergenic	Intergenic variant	ENSSSCG00000004081(dist=33845),ENSSSCG00000059324(dist=42622)
1	13965978	13966037	60	DEL	intergenic	Intergenic variant	ENSSSCG00000004081(dist=33855),ENSSSCG00000059324(dist=42630)
1	13965989	13966055	67	DEL	intergenic	Intergenic variant	ENSSSCG00000004081(dist=33866),ENSSSCG00000059324(dist=42612)
1	13966003	13966055	53	DEL	intergenic	Intergenic variant	ENSSSCG00000004081(dist=33880),ENSSSCG00000059324(dist=42612)
1	13975740	13975740	296	INS	intergenic	Intergenic variant	ENSSSCG00000004081(dist=43617),ENSSSCG00000059324(dist=32928)
1	13984837	13984946	110	DEL	intergenic	Intergenic variant	ENSSSCG00000004081(dist=52714),ENSSSCG00000059324(dist=23721)
1	14043276	14043276	303	INS	intronic	Intron variant	ENSSSCG00000004082
1	14044229	14044229	211	INS	intronic	Intron variant	ENSSSCG00000004082
1	14053263	14053551	289	DEL	intronic	Intron variant	ENSSSCG00000004082
1	14053263	14053551	289	DEL	downstream	Downstream gene variant	ENSSSCG00000004082(dist=924)
1	14055272	14055568	297	DEL	intronic	Intron variant	ENSSSCG00000004082
1	14077457	14077609	153	DEL	intronic	Intron variant	ENSSSCG00000004082
1	14083612	14083612	5165	INS	intronic	Intron variant	ENSSSCG00000004082
1	14116895	14116895	281	INS	intronic	Intron variant	ENSSSCG00000004082
1	14155292	14155292	342	INS	intronic	Intron variant	ENSSSCG00000004082
1	14155292	14155292	342	INS	upstream	Upstream gene variant	ENSSSCG00000004082(dist=740)
1	14157155	14157439	285	DEL	intronic	Intron variant	ENSSSCG00000004082
1	14162217	14162217	311	INS	intronic	Intron variant	ENSSSCG00000004082
1	14169460	14169571	112	DEL	intronic	Intron variant	ENSSSCG00000004082
1	14170454	14170454	559	INS	intronic	Intron variant	ENSSSCG00000004082
1	14206570	14206863	294	DEL	intergenic	Intergenic variant	ENSSSCG00000004082(dist=4864),ENSSSCG00000025777(dist=10172)
1	14243538	14243823	286	DEL	intronic	Intron variant	ENSSSCG00000025777
1	14320221	14320510	290	DEL	intronic	Intron variant	ENSSSCG00000025777
1	14327835	14328036	202	DEL	intronic	Intron variant	ENSSSCG00000025777
1	14427567	14427630	64	DEL	intronic	Intron variant	ENSSSCG00000025777
1	14427583	14427646	64	DEL	intronic	Intron variant	ENSSSCG00000025777
1	14427596	14427658	63	DEL	intronic	Intron variant	ENSSSCG00000025777
1	14465695	14465695	288	INS	intronic	Intron variant	ENSSSCG00000025777
1	14509189	14509189	302	INS	intergenic	Intergenic variant	ENSSSCG00000025777(dist=15826),ENSSSCG00000004087(dist=148170)
1	14513123	14513426	304	DEL	intergenic	Intergenic variant	ENSSSCG00000025777(dist=19760),ENSSSCG00000004087(dist=143932)
1	14516605	14516605	281	INS	intergenic	Intergenic variant	ENSSSCG00000025777(dist=23242),ENSSSCG00000004087(dist=140754)
1	14538914	14538914	104	INS	intergenic	Intergenic variant	ENSSSCG00000025777(dist=45551),ENSSSCG00000004087(dist=118445)
1	14538970	14538970	104	INS	intergenic	Intergenic variant	ENSSSCG00000025777(dist=45607),ENSSSCG00000004087(dist=118389)
1	14594791	14594942	152	DEL	intergenic	Intergenic variant	ENSSSCG00000025777(dist=101428),ENSSSCG00000004087(dist=62416)
1	14594829	14594979	151	DEL	intergenic	Intergenic variant	ENSSSCG00000025777(dist=101466),ENSSSCG00000004087(dist=62379)
1	14594858	14595011	154	DEL	intergenic	Intergenic variant	ENSSSCG00000025777(dist=101495),ENSSSCG00000004087(dist=62347)
1	14594927	14595077	151	DEL	intergenic	Intergenic variant	ENSSSCG00000025777(dist=101564),ENSSSCG00000004087(dist=62281)
1	14595458	14595458	298	INS	intergenic	Intergenic variant	ENSSSCG00000025777(dist=102095),ENSSSCG00000004087(dist=61901)
1	14617390	14617390	314	INS	intergenic	Intergenic variant	ENSSSCG00000025777(dist=124027),ENSSSCG00000004087(dist=39969)
1	14627828	14627828	74	INS	intergenic	Intergenic variant	ENSSSCG00000025777(dist=134465),ENSSSCG00000004087(dist=29531)
1	14627843	14627843	76	INS	intergenic	Intergenic variant	ENSSSCG00000025777(dist=134480),ENSSSCG00000004087(dist=29516)
1	14631244	14632259	1016	DEL	intergenic	Intergenic variant	ENSSSCG00000025777(dist=137881),ENSSSCG00000004087(dist=25099)
1	14632219	14632356	138	DEL	intergenic	Intergenic variant	ENSSSCG00000025777(dist=138856),ENSSSCG00000004087(dist=25002)
1	14636269	14636269	442	INS	intergenic	Intergenic variant	ENSSSCG00000025777(dist=142906),ENSSSCG00000004087(dist=21090)
1	14656746	14656746	319	INS	downstream	Downstream gene variant	ENSSSCG00000004087(dist=613)
1	14664320	14664657	338	DEL	intronic	Intron variant	ENSSSCG00000004087
1	14683398	14683713	316	DEL	intronic	Intron variant	ENSSSCG00000004087
1	14691729	14692024	296	DEL	intronic	Intron variant	ENSSSCG00000004087
1	14696809	14696809	310	INS	intronic	Intron variant	ENSSSCG00000004087
1	14700919	14701351	433	DEL	intronic	Intron variant	ENSSSCG00000004087
1	14701020	14701351	332	DEL	intronic	Intron variant	ENSSSCG00000004087
1	14709938	14709938	323	INS	intronic	Intron variant	ENSSSCG00000004087
1	14716275	14716576	302	DEL	intronic	Intron variant	ENSSSCG00000004087
1	14716755	14716755	60	INS	intronic	Intron variant	ENSSSCG00000004087
1	14719639	14719639	331	INS	intronic	Intron variant	ENSSSCG00000004087
1	14723162	14723162	330	INS	intronic	Intron variant	ENSSSCG00000004087
1	14725204	14725471	268	DEL	intronic	Intron variant	ENSSSCG00000004087
1	14725281	14725618	338	DEL	intronic	Intron variant	ENSSSCG00000004087
1	14725472	14725472	350	INS	intronic	Intron variant	ENSSSCG00000004087
1	14725486	14725486	224	INS	intronic	Intron variant	ENSSSCG00000004087
1	14725656	14725711	56	DEL	intronic	Intron variant	ENSSSCG00000004087
1	14737900	14737900	305	INS	intronic	Intron variant	ENSSSCG00000004087
1	14766963	14766963	3432	INS	intergenic	Intergenic variant	ENSSSCG00000004087(dist=15912),ENSSSCG00000004088(dist=5647)
1	14767598	14767598	289	INS	intergenic	Intergenic variant	ENSSSCG00000004087(dist=16547),ENSSSCG00000004088(dist=5012)
1	14772473	14772473	286	INS	downstream	Downstream gene variant	ENSSSCG00000004088(dist=137)
1	14773962	14773962	267	INS	intronic	Intron variant	ENSSSCG00000004088
1	14777641	14777641	164	INS	UTR3	UTR	ENSSSCG00000004088(transcript:ENSSSCT00000004519:c.*313T>ATAAGTGAATTCTGCTTTTAAAGTTAATATTTTCTTAACCCACTATGCTGCATGGTATTTAACATTCTTAAGAAGCACGGAATTGTATTTAGTTTGATTTGGGGCTCTAGAAATAAGAGGCTCCGTGATATAATATACATCTTAAATATGCTTTGTCAAGAGAGCGT,transcript:ENSSSCT00000091635:c.*313T>ATAAGTGAATTCTGCTTTTAAAGTTAATATTTTCTTAACCCACTATGCTGCATGGTATTTAACATTCTTAAGAAGCACGGAATTGTATTTAGTTTGATTTGGGGCTCTAGAAATAAGAGGCTCCGTGATATAATAT…
1	14779866	14779866	277	INS	intronic	Intron variant	ENSSSCG00000004088
1	14782227	14782227	61	INS	intronic	Intron variant	ENSSSCG00000004088
1	14785041	14785041	103	INS	intronic	Intron variant	ENSSSCG00000004088
1	14785118	14785118	102	INS	intronic	Intron variant	ENSSSCG00000004088
1	14787734	14789725	1992	DEL	intronic	Intron variant	ENSSSCG00000004088
1	14800910	14800910	295	INS	intronic	Intron variant	ENSSSCG00000004089
1	14806375	14806375	402	INS	intronic	Intron variant	ENSSSCG00000004089
1	14817161	14817459	299	DEL	intronic	Intron variant	ENSSSCG00000004089
1	14824850	14824850	324	INS	intronic	Intron variant	ENSSSCG00000004089
1	14825770	14839000	13231	DEL	exonic	Coding sequence variant	ENSSSCG00000004089
1	14825770	14839000	13231	DEL	splicing	Coding sequence variant	ENSSSCG00000004089
1	14825770	14839000	13231	DEL	intronic	Intron variant	ENSSSCG00000004089
1	14830329	14843557	13229	DEL	exonic	Coding sequence variant	ENSSSCG00000004089
1	14830329	14843557	13229	DEL	splicing	Coding sequence variant	ENSSSCG00000004089
1	14830329	14843557	13229	DEL	intronic	Intron variant	ENSSSCG00000004089
1	14830462	14838077	7616	DEL	intronic	Intron variant	ENSSSCG00000004089
1	14837220	14837544	325	DEL	intronic	Intron variant	ENSSSCG00000004089
1	14850444	14850444	333	INS	intronic	Intron variant	ENSSSCG00000004089
1	14852029	14852319	291	DEL	splicing	Coding sequence variant	ENSSSCG00000004089
1	14852029	14852319	291	DEL	UTR3	UTR	ENSSSCG00000004089(transcript:ENSSSCT00000072823:c.*181_*206delinsT)
1	14852029	14852319	291	DEL	downstream	Downstream gene variant	ENSSSCG00000004089(dist=189)
1	14852914	14852914	62	INS	UTR3	UTR	ENSSSCG00000004089(transcript:ENSSSCT00000072823:c.*770C>CTGTGCCCACAAGAATGGAAGTTTTCCAGCAAGGGTTCAAACCTGTGCTACAGCAATGACCCA)
1	14854519	14854519	299	INS	UTR3	UTR	ENSSSCG00000004089(transcript:ENSSSCT00000072823:c.*2375C>CAAATTACAGAAAAAGGAGTCTCCTATCGGGCGCAGTGGTTAGCGAATCCGACTAGGAACCATGAGGTTGCGGGTTTGATCCCTGCCCTTGCTCAGTGGGTTATCGATCCGGCGTTGCCGCGAGCTGTGGTGTAGGTTGCAGACGTGCTCGGATCCCGCGTTGCTGTGGCTCTGGCGCAGGGCCGGTGGCTACAGCTCCGATTCAACCCTTAGCCTGGGAACCTATATGCCGTGGGAGCGGCCCAAGAAATATGGCAACAACAACAACAACAAAAAGACAAAAGACAAAAAAAAAAAAAA)
1	14854519	14854519	299	INS	upstream	Upstream gene variant	ENSSSCG00000050987(dist=630)
1	14857306	14857622	317	DEL	ncRNA_exonic	Others	ENSSSCG00000042025
1	14857306	14857622	317	DEL	ncRNA_intronic	Others	ENSSSCG00000050987
1	14869264	14869264	324	INS	intronic	Intron variant	ENSSSCG00000004090
1	14872146	14872146	58	INS	intronic	Intron variant	ENSSSCG00000004090
1	14872164	14872959	796	DEL	intronic	Intron variant	ENSSSCG00000004090
1	14877485	14877485	317	INS	intronic	Intron variant	ENSSSCG00000004090
1	14881761	14881906	146	DEL	intronic	Intron variant	ENSSSCG00000004090
1	14881763	14881834	72	DEL	intronic	Intron variant	ENSSSCG00000004090
1	14900425	14900425	282	INS	intergenic	Intergenic variant	ENSSSCG00000004090(dist=5477),ENSSSCG00000031733(dist=3691)
1	14913107	14913107	282	INS	intronic	Intron variant	ENSSSCG00000031733
1	14915131	14915131	262	INS	intronic	Intron variant	ENSSSCG00000031733
1	14916200	14916200	327	INS	intronic	Intron variant	ENSSSCG00000031733
1	14917023	14917023	167	INS	intronic	Intron variant	ENSSSCG00000031733
1	14917081	14917164	84	DEL	intronic	Intron variant	ENSSSCG00000031733
1	14921063	14921257	195	DEL	intronic	Intron variant	ENSSSCG00000031733
1	14921108	14921302	195	DEL	intronic	Intron variant	ENSSSCG00000031733
1	14933681	14933748	68	DEL	intronic	Intron variant	ENSSSCG00000031733
1	14935417	14935417	63	INS	intronic	Intron variant	ENSSSCG00000031733
1	14937928	14938240	313	DEL	intronic	Intron variant	ENSSSCG00000031733
1	14941154	14941154	292	INS	intronic	Intron variant	ENSSSCG00000031733
1	14941927	14941927	910	INS	intronic	Intron variant	ENSSSCG00000031733
1	14942116	14942116	926	INS	intronic	Intron variant	ENSSSCG00000031733
1	14945268	14945528	261	DEL	intronic	Intron variant	ENSSSCG00000031733
1	14963884	14963999	116	DEL	intronic	Intron variant	ENSSSCG00000031733
1	14963941	14964093	153	DEL	intronic	Intron variant	ENSSSCG00000031733
1	14964012	14964164	153	DEL	intronic	Intron variant	ENSSSCG00000031733
1	14964093	14964093	287	INS	intronic	Intron variant	ENSSSCG00000031733
1	14966208	14966208	331	INS	intronic	Intron variant	ENSSSCG00000031733
1	14993426	14993426	60	INS	intronic	Intron variant	ENSSSCG00000031733
1	15007360	15007636	277	DEL	intronic	Intron variant	ENSSSCG00000031733
1	15038476	15038476	272	INS	intergenic	Intergenic variant	ENSSSCG00000031733(dist=21479),ENSSSCG00000004092(dist=102423)
1	15038551	15038551	276	INS	intergenic	Intergenic variant	ENSSSCG00000031733(dist=21554),ENSSSCG00000004092(dist=102348)
1	15038649	15038649	325	INS	intergenic	Intergenic variant	ENSSSCG00000031733(dist=21652),ENSSSCG00000004092(dist=102250)
1	15038649	15038649	325	INS	intergenic	Intergenic variant	ENSSSCG00000031733(dist=21652),ENSSSCG00000004092(dist=102250)
1	15039370	15039893	524	DEL	intergenic	Intergenic variant	ENSSSCG00000031733(dist=22373),ENSSSCG00000004092(dist=101005)
1	15039383	15039383	122	INS	intergenic	Intergenic variant	ENSSSCG00000031733(dist=22386),ENSSSCG00000004092(dist=101516)
1	15039901	15039901	92	INS	intergenic	Intergenic variant	ENSSSCG00000031733(dist=22904),ENSSSCG00000004092(dist=100998)
1	15055313	15055370	58	DEL	intergenic	Intergenic variant	ENSSSCG00000031733(dist=38316),ENSSSCG00000004092(dist=85528)
1	15055683	15055683	290	INS	intergenic	Intergenic variant	ENSSSCG00000031733(dist=38686),ENSSSCG00000004092(dist=85216)
1	15059024	15059024	285	INS	intergenic	Intergenic variant	ENSSSCG00000031733(dist=42027),ENSSSCG00000004092(dist=81875)
1	15063079	15063128	50	DEL	intergenic	Intergenic variant	ENSSSCG00000031733(dist=46082),ENSSSCG00000004092(dist=77770)
1	15085015	15085015	326	INS	intergenic	Intergenic variant	ENSSSCG00000031733(dist=68018),ENSSSCG00000004092(dist=55884)
1	15094388	15094478	91	DEL	intergenic	Intergenic variant	ENSSSCG00000031733(dist=77391),ENSSSCG00000004092(dist=46420)
1	15094454	15094528	75	DEL	intergenic	Intergenic variant	ENSSSCG00000031733(dist=77457),ENSSSCG00000004092(dist=46370)
1	15112402	15112701	300	DEL	intergenic	Intergenic variant	ENSSSCG00000031733(dist=95405),ENSSSCG00000004092(dist=28197)
1	15115880	15115880	281	INS	intergenic	Intergenic variant	ENSSSCG00000031733(dist=98883),ENSSSCG00000004092(dist=25019)
1	15117146	15117146	209	INS	intergenic	Intergenic variant	ENSSSCG00000031733(dist=100149),ENSSSCG00000004092(dist=23753)
1	15126849	15126923	75	DEL	intergenic	Intergenic variant	ENSSSCG00000031733(dist=109852),ENSSSCG00000004092(dist=13975)
1	15128558	15128558	295	INS	intergenic	Intergenic variant	ENSSSCG00000031733(dist=111561),ENSSSCG00000004092(dist=12341)
1	15138305	15138305	295	INS	intergenic	Intergenic variant	ENSSSCG00000031733(dist=121308),ENSSSCG00000004092(dist=2594)
1	15155716	15155716	174	INS	intronic	Intron variant	ENSSSCG00000004092
1	15155808	15155808	181	INS	intronic	Intron variant	ENSSSCG00000004092
1	15162610	15162895	286	DEL	intronic	Intron variant	ENSSSCG00000004092
1	15165080	15165080	252	INS	intronic	Intron variant	ENSSSCG00000004092
1	15168472	15168557	86	DEL	intronic	Intron variant	ENSSSCG00000004092
1	15179085	15180277	1193	DEL	intronic	Intron variant	ENSSSCG00000004092
1	15180461	15180590	130	DEL	intronic	Intron variant	ENSSSCG00000004092
1	15216634	15216933	300	DEL	intronic	Intron variant	ENSSSCG00000004092
1	15219616	15219896	281	DEL	intronic	Intron variant	ENSSSCG00000004092
1	15227048	15227048	53	INS	intronic	Intron variant	ENSSSCG00000004092
1	15229187	15229187	58	INS	intronic	Intron variant	ENSSSCG00000004092
1	15249752	15249895	144	DEL	intronic	Intron variant	ENSSSCG00000004092
1	15249830	15249995	166	DEL	intronic	Intron variant	ENSSSCG00000004092
1	15249836	15249895	60	DEL	intronic	Intron variant	ENSSSCG00000004092
1	15249924	15250005	82	DEL	intronic	Intron variant	ENSSSCG00000004092
1	15287276	15287276	302	INS	intronic	Intron variant	ENSSSCG00000004092
1	15289208	15289208	272	INS	intronic	Intron variant	ENSSSCG00000004092
1	15300775	15300775	294	INS	intronic	Intron variant	ENSSSCG00000004092
1	15318114	15318114	288	INS	intronic	Intron variant	ENSSSCG00000004092
1	15321670	15321670	299	INS	intronic	Intron variant	ENSSSCG00000004092
1	15325582	15325582	778	INS	intronic	Intron variant	ENSSSCG00000004092
1	15325582	15325582	778	INS	upstream	Upstream gene variant	ENSSSCG00000004092(dist=532)
1	15359954	15360401	448	DEL	intronic	Intron variant	ENSSSCG00000032778
1	15421183	15421503	321	DEL	intronic	Intron variant	ENSSSCG00000032778
1	15422202	15422477	276	DEL	intronic	Intron variant	ENSSSCG00000032778
1	15429689	15429689	289	INS	intronic	Intron variant	ENSSSCG00000032778
1	15429824	15429824	280	INS	intronic	Intron variant	ENSSSCG00000032778
1	15429919	15429919	271	INS	intronic	Intron variant	ENSSSCG00000032778
1	15465625	15465625	312	INS	intronic	Intron variant	ENSSSCG00000032778
1	15467955	15468064	110	DEL	intronic	Intron variant	ENSSSCG00000032778
1	15492682	15492682	50	INS	intronic	Intron variant	ENSSSCG00000032778
1	15500615	15500615	300	INS	intronic	Intron variant	ENSSSCG00000032778
1	15503017	15503017	269	INS	intronic	Intron variant	ENSSSCG00000032778
1	15510055	15510055	286	INS	intronic	Intron variant	ENSSSCG00000032778
1	15537520	15537520	297	INS	intronic	Intron variant	ENSSSCG00000032778
1	15544615	15544615	53	INS	intronic	Intron variant	ENSSSCG00000032778
1	15545579	15545715	137	DEL	intronic	Intron variant	ENSSSCG00000032778
1	15553205	15553205	1203	INS	intronic	Intron variant	ENSSSCG00000032778
1	15553587	15553587	271	INS	intronic	Intron variant	ENSSSCG00000032778
1	15555303	15555303	319	INS	intronic	Intron variant	ENSSSCG00000032778
1	15601421	15601569	149	DEL	intergenic	Intergenic variant	ENSSSCG00000032778(dist=13831),ENSSSCG00000040966(dist=128531)
1	15602623	15602623	52	INS	intergenic	Intergenic variant	ENSSSCG00000032778(dist=15033),ENSSSCG00000040966(dist=127478)
1	15627883	15627883	64	INS	intergenic	Intergenic variant	ENSSSCG00000032778(dist=40293),ENSSSCG00000040966(dist=102218)
1	15647096	15647450	355	DEL	intergenic	Intergenic variant	ENSSSCG00000032778(dist=59506),ENSSSCG00000040966(dist=82650)
1	15649615	15649615	104	INS	intergenic	Intergenic variant	ENSSSCG00000032778(dist=62025),ENSSSCG00000040966(dist=80486)
1	15649660	15649660	100	INS	intergenic	Intergenic variant	ENSSSCG00000032778(dist=62070),ENSSSCG00000040966(dist=80441)
1	15708037	15708037	1399	INS	intergenic	Intergenic variant	ENSSSCG00000032778(dist=120447),ENSSSCG00000040966(dist=22064)
1	15715673	15715961	289	DEL	intergenic	Intergenic variant	ENSSSCG00000032778(dist=128083),ENSSSCG00000040966(dist=14139)
1	15727506	15727506	286	INS	intergenic	Intergenic variant	ENSSSCG00000032778(dist=139916),ENSSSCG00000040966(dist=2595)
1	15731546	15731546	93	INS	downstream	Downstream gene variant	ENSSSCG00000040966(dist=174)
1	15757618	15757618	203	INS	splicing	Coding sequence variant	ENSSSCG00000004093(transcript:ENSSSCT00000044721:exon5:c.2057+1A>GAGAACTATGTCTAGATACTCATGTTGCAACAGAAGAAAAGGTAGGGGAAAAACTGTAATTGTAATTACAATGCATAAATTGCAATGTATACATGTAAGGATAACCTGTAAATGTAATTACAATGTATAAATTGCAATGTATACATGTAAGGATAACCTGACCCCCTTGCTGTACAGTGGGAAAAAAAAAAAAAAAGAAGGTTTAA,transcript:ENSSSCT00000044721:exon5:UTR3)
1	15757618	15757618	203	INS	intronic	Intron variant	ENSSSCG00000004093
1	15766956	15766956	297	INS	intronic	Intron variant	ENSSSCG00000004093
1	15783512	15783512	168	INS	intergenic	Intergenic variant	ENSSSCG00000004093(dist=4348),ENSSSCG00000004094(dist=81708)
1	15786661	15786661	293	INS	intergenic	Intergenic variant	ENSSSCG00000004093(dist=7497),ENSSSCG00000004094(dist=78559)
1	15787232	15787521	290	DEL	intergenic	Intergenic variant	ENSSSCG00000004093(dist=8068),ENSSSCG00000004094(dist=77698)
1	15792323	15792323	285	INS	intergenic	Intergenic variant	ENSSSCG00000004093(dist=13159),ENSSSCG00000004094(dist=72897)
1	15796138	15796421	284	DEL	intergenic	Intergenic variant	ENSSSCG00000004093(dist=16974),ENSSSCG00000004094(dist=68798)
1	15797415	15797478	64	DEL	intergenic	Intergenic variant	ENSSSCG00000004093(dist=18251),ENSSSCG00000004094(dist=67741)
1	15825164	15825339	176	DEL	intergenic	Intergenic variant	ENSSSCG00000004093(dist=46000),ENSSSCG00000004094(dist=39880)
1	15860777	15860777	305	INS	intergenic	Intergenic variant	ENSSSCG00000004093(dist=81613),ENSSSCG00000004094(dist=4443)
1	15872278	15872342	65	DEL	intronic	Intron variant	ENSSSCG00000004094
1	15872294	15872294	335	INS	intronic	Intron variant	ENSSSCG00000004094
1	15872668	15872668	158	INS	intronic	Intron variant	ENSSSCG00000004094
1	15887319	15887608	290	DEL	intronic	Intron variant	ENSSSCG00000004094
1	15923936	15923936	74	INS	intronic	Intron variant	ENSSSCG00000004094
1	15923940	15923940	102	INS	intronic	Intron variant	ENSSSCG00000004094
1	15932301	15932301	280	INS	intronic	Intron variant	ENSSSCG00000004094
1	15944480	15944480	277	INS	intronic	Intron variant	ENSSSCG00000004094
1	15954410	15954410	85	INS	intergenic	Intergenic variant	ENSSSCG00000004094(dist=4454),ENSSSCG00000035574(dist=47718)
1	15957492	15957492	276	INS	intergenic	Intergenic variant	ENSSSCG00000004094(dist=7536),ENSSSCG00000035574(dist=44636)
1	15976220	15976479	260	DEL	intergenic	Intergenic variant	ENSSSCG00000004094(dist=26264),ENSSSCG00000035574(dist=25648)
1	15981203	15981203	305	INS	intergenic	Intergenic variant	ENSSSCG00000004094(dist=31247),ENSSSCG00000035574(dist=20925)
1	16078668	16078668	81	INS	intronic	Intron variant	ENSSSCG00000004096
1	16133136	16133314	179	DEL	intergenic	Intergenic variant	ENSSSCG00000026042(dist=13863),ENSSSCG00000004101(dist=6181)
1	16153391	16153471	81	DEL	intronic	Intron variant	ENSSSCG00000004101
1	16183969	16184084	116	DEL	intronic	Intron variant	ENSSSCG00000004101
1	16184806	16184865	60	DEL	intronic	Intron variant	ENSSSCG00000004101
1	16188824	16188824	1024	INS	intronic	Intron variant	ENSSSCG00000004101
1	16204333	16204333	8395	INS	intronic	Intron variant	ENSSSCG00000004103
1	16211457	16211457	347	INS	intronic	Intron variant	ENSSSCG00000004103
1	16213210	16213210	84	INS	intronic	Intron variant	ENSSSCG00000004103
1	16337073	16337073	298	INS	intronic	Intron variant	ENSSSCG00000004104
1	16348586	16348586	306	INS	intronic	Intron variant	ENSSSCG00000004104
1	16352921	16353194	274	DEL	intronic	Intron variant	ENSSSCG00000004104
1	16363824	16364116	293	DEL	intronic	Intron variant	ENSSSCG00000030067
1	16370165	16370475	311	DEL	intronic	Intron variant	ENSSSCG00000030067
1	16380176	16380176	298	INS	intronic	Intron variant	ENSSSCG00000030067
1	16388384	16388384	63	INS	intergenic	Intergenic variant	ENSSSCG00000030067(dist=6520),ENSSSCG00000028867(dist=12599)
1	16388418	16388418	56	INS	intergenic	Intergenic variant	ENSSSCG00000030067(dist=6554),ENSSSCG00000028867(dist=12565)
1	16390395	16390662	268	DEL	intergenic	Intergenic variant	ENSSSCG00000030067(dist=8531),ENSSSCG00000028867(dist=10320)
1	16413301	16413598	298	DEL	intronic	Intron variant	ENSSSCG00000028867
1	16437273	16437273	59	INS	intronic	Intron variant	ENSSSCG00000028867
1	16437298	16437298	56	INS	intronic	Intron variant	ENSSSCG00000028867
1	16437323	16437323	56	INS	intronic	Intron variant	ENSSSCG00000028867
1	16466126	16466126	59	INS	intronic	Intron variant	ENSSSCG00000004109
1	16514659	16514807	149	DEL	intergenic	Intergenic variant	ENSSSCG00000004109(dist=15688),ENSSSCG00000004110(dist=18477)
1	16516277	16516277	56	INS	intergenic	Intergenic variant	ENSSSCG00000004109(dist=17306),ENSSSCG00000004110(dist=17008)
1	16521707	16522624	918	DEL	intergenic	Intergenic variant	ENSSSCG00000004109(dist=22736),ENSSSCG00000004110(dist=10660)
1	16595246	16595300	55	DEL	intronic	Intron variant	ENSSSCG00000004110
1	16595278	16595332	55	DEL	intronic	Intron variant	ENSSSCG00000004110
1	16638717	16638717	733	INS	intergenic	Intergenic variant	ENSSSCG00000004110(dist=26833),ENSSSCG00000055645(dist=108591)
1	16671573	16671573	310	INS	intergenic	Intergenic variant	ENSSSCG00000004110(dist=59689),ENSSSCG00000055645(dist=75735)
1	16724302	16724302	86	INS	intergenic	Intergenic variant	ENSSSCG00000004110(dist=112418),ENSSSCG00000055645(dist=23006)
1	16724929	16724929	205	INS	intergenic	Intergenic variant	ENSSSCG00000004110(dist=113045),ENSSSCG00000055645(dist=22379)
1	16729429	16730142	714	DEL	intergenic	Intergenic variant	ENSSSCG00000004110(dist=117545),ENSSSCG00000055645(dist=17165)
1	16778865	16779556	692	DEL	intergenic	Intergenic variant	ENSSSCG00000055645(dist=26427),ENSSSCG00000028974(dist=60976)
1	16806359	16806659	301	DEL	intergenic	Intergenic variant	ENSSSCG00000055645(dist=53921),ENSSSCG00000028974(dist=33873)
1	16809822	16810097	276	DEL	intergenic	Intergenic variant	ENSSSCG00000055645(dist=57384),ENSSSCG00000028974(dist=30435)
1	16812384	16812384	294	INS	intergenic	Intergenic variant	ENSSSCG00000055645(dist=59946),ENSSSCG00000028974(dist=28149)
1	16813257	16813257	301	INS	intergenic	Intergenic variant	ENSSSCG00000055645(dist=60819),ENSSSCG00000028974(dist=27276)
1	16822953	16823027	75	DEL	intergenic	Intergenic variant	ENSSSCG00000055645(dist=70515),ENSSSCG00000028974(dist=17505)
1	16825052	16831523	6472	DEL	intergenic	Intergenic variant	ENSSSCG00000055645(dist=72614),ENSSSCG00000028974(dist=9009)
1	16848080	16848131	52	DEL	intronic	Intron variant	ENSSSCG00000028974
1	16906621	16907251	631	DEL	intronic	Intron variant	ENSSSCG00000028974
1	16946492	16946549	58	DEL	intronic	Intron variant	ENSSSCG00000028974
1	16948287	16948287	273	INS	intronic	Intron variant	ENSSSCG00000028974
1	16952885	16952885	60	INS	intronic	Intron variant	ENSSSCG00000028974
1	16952903	16952903	58	INS	intronic	Intron variant	ENSSSCG00000028974
1	16962662	16962718	57	DEL	intronic	Intron variant	ENSSSCG00000028974
1	16962663	16962746	84	DEL	intronic	Intron variant	ENSSSCG00000028974
1	16963375	16963489	115	DEL	intronic	Intron variant	ENSSSCG00000028974
1	16992286	16992286	291	INS	intronic	Intron variant	ENSSSCG00000028974
1	16995538	16995538	351	INS	intronic	Intron variant	ENSSSCG00000028974
1	16999787	16999787	286	INS	intronic	Intron variant	ENSSSCG00000028974
1	17037020	17037020	8778	INS	intronic	Intron variant	ENSSSCG00000028974
1	17044582	17044582	283	INS	intronic	Intron variant	ENSSSCG00000028974
1	17052978	17053278	301	DEL	intronic	Intron variant	ENSSSCG00000028974
1	17054106	17054106	64	INS	intronic	Intron variant	ENSSSCG00000028974
1	17054118	17054118	148	INS	intronic	Intron variant	ENSSSCG00000028974
1	17056890	17056890	61	INS	intronic	Intron variant	ENSSSCG00000028974
1	17089297	17089951	654	INV	intronic	Intron variant	ENSSSCG00000028974
1	17089871	17090342	471	INV	intronic	Intron variant	ENSSSCG00000028974
1	17096070	17096070	307	INS	intronic	Intron variant	ENSSSCG00000028974
1	17108882	17108882	308	INS	intronic	Intron variant	ENSSSCG00000028974
1	17112009	17112311	303	DEL	intronic	Intron variant	ENSSSCG00000028974
1	17113854	17113854	87	INS	intronic	Intron variant	ENSSSCG00000028974
1	17160494	17160807	314	DEL	intergenic	Intergenic variant	ENSSSCG00000042082(dist=15236),ENSSSCG00000033175(dist=145565)
1	17264725	17265042	318	DEL	intergenic	Intergenic variant	ENSSSCG00000042082(dist=119467),ENSSSCG00000033175(dist=41330)
1	17265845	17266122	278	DEL	intergenic	Intergenic variant	ENSSSCG00000042082(dist=120587),ENSSSCG00000033175(dist=40250)
1	17266421	17266421	307	INS	intergenic	Intergenic variant	ENSSSCG00000042082(dist=121163),ENSSSCG00000033175(dist=39952)
1	17285402	17285402	319	INS	intergenic	Intergenic variant	ENSSSCG00000042082(dist=140144),ENSSSCG00000033175(dist=20971)
1	17292731	17292731	296	INS	intergenic	Intergenic variant	ENSSSCG00000042082(dist=147473),ENSSSCG00000033175(dist=13642)
1	17293498	17293498	310	INS	intergenic	Intergenic variant	ENSSSCG00000042082(dist=148240),ENSSSCG00000033175(dist=12875)
1	17323682	17323682	297	INS	intronic	Intron variant	ENSSSCG00000033175
1	17325993	17325993	66	INS	intronic	Intron variant	ENSSSCG00000033175
1	17354784	17355621	838	DEL	intronic	Intron variant	ENSSSCG00000033175
1	17356000	17356307	308	DEL	intronic	Intron variant	ENSSSCG00000033175
1	17360531	17360531	264	INS	intronic	Intron variant	ENSSSCG00000033175
1	17417601	17417657	57	DEL	intronic	Intron variant	ENSSSCG00000033175
1	17427439	17427439	343	INS	intronic	Intron variant	ENSSSCG00000033175
1	17436890	17437722	833	DEL	intronic	Intron variant	ENSSSCG00000033175
1	17444643	17444643	317	INS	intronic	Intron variant	ENSSSCG00000033175
1	17446372	17446372	305	INS	intronic	Intron variant	ENSSSCG00000033175
1	17449056	17449107	52	DEL	intronic	Intron variant	ENSSSCG00000033175
1	17501804	17501804	288	INS	intronic	Intron variant	ENSSSCG00000033175
1	17505750	17506030	281	DEL	intronic	Intron variant	ENSSSCG00000033175
1	17538367	17538367	57	INS	intergenic	Intergenic variant	ENSSSCG00000033175(dist=26695),ENSSSCG00000054991(dist=81056)
1	17545316	17545316	358	INS	intergenic	Intergenic variant	ENSSSCG00000033175(dist=33644),ENSSSCG00000054991(dist=74107)
1	17547507	17547507	319	INS	intergenic	Intergenic variant	ENSSSCG00000033175(dist=35835),ENSSSCG00000054991(dist=71916)
1	17548920	17548920	322	INS	intergenic	Intergenic variant	ENSSSCG00000033175(dist=37248),ENSSSCG00000054991(dist=70503)
1	17555387	17555387	88	INS	intergenic	Intergenic variant	ENSSSCG00000033175(dist=43715),ENSSSCG00000054991(dist=64036)
1	17555404	17555404	92	INS	intergenic	Intergenic variant	ENSSSCG00000033175(dist=43732),ENSSSCG00000054991(dist=64019)
1	17555420	17555420	87	INS	intergenic	Intergenic variant	ENSSSCG00000033175(dist=43748),ENSSSCG00000054991(dist=64003)
1	17555463	17555463	93	INS	intergenic	Intergenic variant	ENSSSCG00000033175(dist=43791),ENSSSCG00000054991(dist=63960)
1	17560503	17560503	293	INS	intergenic	Intergenic variant	ENSSSCG00000033175(dist=48831),ENSSSCG00000054991(dist=58920)
1	17563384	17563677	294	DEL	intergenic	Intergenic variant	ENSSSCG00000033175(dist=51712),ENSSSCG00000054991(dist=55745)
1	17567965	17568206	242	DEL	intergenic	Intergenic variant	ENSSSCG00000033175(dist=56293),ENSSSCG00000054991(dist=51216)
1	17585573	17585843	271	DEL	intergenic	Intergenic variant	ENSSSCG00000033175(dist=73901),ENSSSCG00000054991(dist=33579)
1	17587954	17587954	279	INS	intergenic	Intergenic variant	ENSSSCG00000033175(dist=76282),ENSSSCG00000054991(dist=31469)
1	17589419	17589419	308	INS	intergenic	Intergenic variant	ENSSSCG00000033175(dist=77747),ENSSSCG00000054991(dist=30004)
1	17592482	17592892	411	DEL	intergenic	Intergenic variant	ENSSSCG00000033175(dist=80810),ENSSSCG00000054991(dist=26530)
1	17593265	17593538	274	DEL	intergenic	Intergenic variant	ENSSSCG00000033175(dist=81593),ENSSSCG00000054991(dist=25884)
1	17612467	17612467	484	INS	intergenic	Intergenic variant	ENSSSCG00000033175(dist=100795),ENSSSCG00000054991(dist=6956)
1	17614618	17614695	78	DEL	intergenic	Intergenic variant	ENSSSCG00000033175(dist=102946),ENSSSCG00000054991(dist=4727)
1	17631299	17631299	97	INS	intergenic	Intergenic variant	ENSSSCG00000062018(dist=5294),ENSSSCG00000053439(dist=18429)
1	17649823	17650280	458	DEL	ncRNA_exonic	Others	ENSSSCG00000053439,ENSSSCG00000054300
1	17656883	17656945	63	DEL	downstream	Downstream gene variant	ENSSSCG00000059819(dist=29)
1	17657726	17657726	280	INS	ncRNA_exonic	Others	ENSSSCG00000059819
1	17659305	17659305	329	INS	ncRNA_exonic	Others	ENSSSCG00000059819
1	17665768	17665841	74	DEL	downstream	Downstream gene variant	ENSSSCG00000053361(dist=375)
1	17670925	17670925	8006	INS	intergenic	Intergenic variant	ENSSSCG00000053361(dist=1521),ENSSSCG00000048882(dist=26627)
1	17674307	17674307	315	INS	intergenic	Intergenic variant	ENSSSCG00000053361(dist=4903),ENSSSCG00000048882(dist=23245)
1	17682487	17682819	333	DEL	intergenic	Intergenic variant	ENSSSCG00000053361(dist=13083),ENSSSCG00000048882(dist=14732)
1	17683081	17683081	400	INS	intergenic	Intergenic variant	ENSSSCG00000053361(dist=13677),ENSSSCG00000048882(dist=14471)
1	17695217	17695217	53	INS	intergenic	Intergenic variant	ENSSSCG00000053361(dist=25813),ENSSSCG00000048882(dist=2335)
1	17695239	17695239	53	INS	intergenic	Intergenic variant	ENSSSCG00000053361(dist=25835),ENSSSCG00000048882(dist=2313)
1	17697524	17697524	293	INS	downstream	Downstream gene variant	ENSSSCG00000048882(dist=28)
1	17700193	17700487	295	DEL	ncRNA_exonic	Others	ENSSSCG00000048882
1	17704119	17704119	52	INS	UTR5	UTR	ENSSSCG00000043818(transcript:ENSSSCT00000075707:c.-303G>GCCTGTGGGCATATGGCTGTGGGCATATGGCTGTTCCTGGGCCAGGGATCAAA)
1	17710791	17710791	133	INS	intergenic	Intergenic variant	ENSSSCG00000043818(dist=5514),ENSSSCG00000061000(dist=6154)
1	17718888	17718888	300	INS	ncRNA_exonic	Others	ENSSSCG00000061000
1	17720566	17721267	702	DEL	upstream	Upstream gene variant	ENSSSCG00000061000(dist=312)
1	17724967	17724967	628	INS	intergenic	Intergenic variant	ENSSSCG00000061000(dist=4713),ENSSSCG00000056358(dist=44017)
1	17735067	17735128	62	DEL	intergenic	Intergenic variant	ENSSSCG00000061000(dist=14813),ENSSSCG00000056358(dist=33855)
1	17759330	17759330	280	INS	intergenic	Intergenic variant	ENSSSCG00000061000(dist=39076),ENSSSCG00000056358(dist=9654)
1	17760755	17760755	306	INS	intergenic	Intergenic variant	ENSSSCG00000061000(dist=40501),ENSSSCG00000056358(dist=8229)
1	17763181	17763181	4581	INS	intergenic	Intergenic variant	ENSSSCG00000061000(dist=42927),ENSSSCG00000056358(dist=5803)
1	17765336	17765336	88	INS	intergenic	Intergenic variant	ENSSSCG00000061000(dist=45082),ENSSSCG00000056358(dist=3648)
1	17765373	17765373	100	INS	intergenic	Intergenic variant	ENSSSCG00000061000(dist=45119),ENSSSCG00000056358(dist=3611)
1	17765392	17765392	123	INS	intergenic	Intergenic variant	ENSSSCG00000061000(dist=45138),ENSSSCG00000056358(dist=3592)
1	17765428	17765428	59	INS	intergenic	Intergenic variant	ENSSSCG00000061000(dist=45174),ENSSSCG00000056358(dist=3556)
1	17768922	17768922	831	INS	upstream	Upstream gene variant	ENSSSCG00000060475(dist=62)
1	17768922	17768922	831	INS	downstream	Downstream gene variant	ENSSSCG00000056358(dist=62)
1	17807644	17807950	307	DEL	upstream	Upstream gene variant	ENSSSCG00000057293(dist=427)
1	17830939	17830939	65	INS	intergenic	Intergenic variant	ENSSSCG00000058965(dist=15766),ENSSSCG00000062943(dist=6369)
1	17925975	17926055	81	DEL	intergenic	Intergenic variant	ENSSSCG00000053033(dist=3362),ENSSSCG00000052793(dist=14629)
1	17935069	17935313	245	DEL	intergenic	Intergenic variant	ENSSSCG00000053033(dist=12456),ENSSSCG00000052793(dist=5371)
1	17940390	17940390	605	INS	upstream	Upstream gene variant	ENSSSCG00000052793(dist=295)
1	18069335	18069335	245	INS	intergenic	Intergenic variant	ENSSSCG00000060195(dist=34144),ENSSSCG00000041768(dist=4470)
1	18078633	18078945	313	DEL	intergenic	Intergenic variant	ENSSSCG00000041768(dist=1834),ENSSSCG00000057391(dist=2895)
1	18102127	18102433	307	DEL	intergenic	Intergenic variant	ENSSSCG00000050246(dist=1441),ENSSSCG00000052875(dist=8136)
1	18106312	18106621	310	DEL	intergenic	Intergenic variant	ENSSSCG00000050246(dist=5626),ENSSSCG00000052875(dist=3948)
1	18119532	18119532	326	INS	upstream	Upstream gene variant	ENSSSCG00000052875(dist=733)
1	18143721	18143857	137	DEL	ncRNA_exonic	Others	ENSSSCG00000062711
1	18162192	18162192	612	INS	ncRNA_exonic	Others	ENSSSCG00000063171
1	18170526	18170526	309	INS	intergenic	Intergenic variant	ENSSSCG00000063171(dist=4814),ENSSSCG00000061211(dist=3056)
1	18173363	18173363	149	INS	downstream	Downstream gene variant	ENSSSCG00000061211(dist=219)
1	18178227	18178553	327	DEL	upstream	Upstream gene variant	ENSSSCG00000061211(dist=797)
1	18178227	18178553	327	DEL	downstream	Downstream gene variant	ENSSSCG00000052646(dist=482)
1	18182876	18182876	284	INS	ncRNA_exonic	Others	ENSSSCG00000055680
1	18182876	18182876	284	INS	upstream	Upstream gene variant	ENSSSCG00000052646(dist=784)
1	18196593	18196593	313	INS	upstream	Upstream gene variant	ENSSSCG00000052081(dist=428)
1	18197550	18197550	293	INS	intergenic	Intergenic variant	ENSSSCG00000052081(dist=1385),ENSSSCG00000061327(dist=18654)
1	18198382	18198382	54	INS	intergenic	Intergenic variant	ENSSSCG00000052081(dist=2217),ENSSSCG00000061327(dist=17822)
1	18198383	18198383	357	INS	intergenic	Intergenic variant	ENSSSCG00000052081(dist=2218),ENSSSCG00000061327(dist=17821)
1	18211905	18211905	339	INS	intergenic	Intergenic variant	ENSSSCG00000052081(dist=15740),ENSSSCG00000061327(dist=4299)
1	18259480	18259549	70	DEL	intronic	Intron variant	ENSSSCG00000048240
1	18343064	18343064	97	INS	intergenic	Intergenic variant	ENSSSCG00000048240(dist=53043),ENSSSCG00000004113(dist=2299)
1	18353438	18353726	289	DEL	intronic	Intron variant	ENSSSCG00000004113
1	18373490	18373770	281	DEL	intronic	Intron variant	ENSSSCG00000004113
1	18407916	18407916	101	INS	intronic	Intron variant	ENSSSCG00000004113
1	18407957	18407957	100	INS	intronic	Intron variant	ENSSSCG00000004113
1	18414806	18414806	75	INS	intronic	Intron variant	ENSSSCG00000004113
1	18424138	18424138	75	INS	intronic	Intron variant	ENSSSCG00000004113
1	18425335	18425626	292	DEL	intronic	Intron variant	ENSSSCG00000004113
1	18459667	18459667	4452	INS	intronic	Intron variant	ENSSSCG00000004113
1	18459676	18459676	4434	INS	intronic	Intron variant	ENSSSCG00000004113
1	18483354	18483414	61	DEL	intronic	Intron variant	ENSSSCG00000004113
1	18483371	18483430	60	DEL	intronic	Intron variant	ENSSSCG00000004113
1	18496202	18496202	302	INS	intronic	Intron variant	ENSSSCG00000004113
1	18505078	18505078	2258	INS	intronic	Intron variant	ENSSSCG00000004113
1	18541702	18541996	295	DEL	intergenic	Intergenic variant	ENSSSCG00000004113(dist=28450),ENSSSCG00000047452(dist=45682)
1	18541900	18541997	98	DEL	intergenic	Intergenic variant	ENSSSCG00000004113(dist=28648),ENSSSCG00000047452(dist=45681)
1	18556249	18556249	305	INS	intergenic	Intergenic variant	ENSSSCG00000004113(dist=42997),ENSSSCG00000047452(dist=31430)
[truncated: 131,030 more rows]

## Sheet: Table S7
Table S7. SV hotspots identified in this study.
Chr	Start	End	Width	Num.events
1	1	2737869	2737869	520
1	4155446	6512213	2356768	220
1	7390598	15678477	8287880	888
1	17635246	17835245	200000	29
1	19792014	21070397	1278384	121
1	25723126	27540701	1817576	158
1	29497470	30236661	739192	72
1	31115046	31315045	200000	20
1	32732622	34011005	1278384	123
1	52682726	53421917	739192	85
1	92582934	93322125	739192	96
1	221989014	222728205	739192	81
1	250026998	250766189	739192	68
1	252183766	254001341	1817576	204
1	260271646	261550029	1278384	122
1	262428414	263706797	1278384	193
1	268359526	271794677	3435152	394
1	273212254	273951445	739192	52
2	500543	1299883	799341	205
2	2298566	2798235	499670	76
2	3497248	4296588	799341	92
2	8591645	9690656	1099012	147
2	10089998	10289997	200000	19
2	10989009	13586372	2597364	342
2	13985714	14785053	799340	98
2	23275498	23475497	200000	33
2	24174509	24674178	499670	50
2	25972532	26172531	200000	25
2	27171213	27670883	499671	63
2	41855065	42055064	200000	24
2	84108599	84308598	200000	14
2	124564110	125063779	499670	67
2	125762791	126562131	799341	96
2	129358837	129858506	499670	65
2	136251257	136451256	200000	21
2	136850598	137050597	200000	34
2	142844007	143343677	499671	56
2	145241371	145741040	499670	58
2	147339064	148138404	799341	105
2	149436757	150835438	1398682	168
3	107762	832328	724567	105
3	1419181	1619180	200000	22
3	2992883	3192882	200000	29
3	3517451	7127139	3609689	605
3	7451707	7913990	462284	65
3	8500843	8963125	462283	74
3	11385964	12110531	724568	88
3	12435099	12635098	200000	22
3	15320221	15782503	462283	65
3	16107072	16569355	462284	55
3	18205342	19192192	986851	110
3	19516761	21290463	1773703	245
3	23713301	24700152	986852	125
3	26598423	27060706	462284	52
3	112889784	113089783	200000	35
3	121807432	122531999	724568	101
3	130725081	132498782	1773702	281
4	593626	2344802	1751177	384
4	2920391	3637449	717059	99
4	3954508	4930096	975589	140
4	7832449	8290978	458530	73
4	9900684	10100683	200000	26
4	15071272	16563918	1492647	195
4	18690683	18890682	200000	28
4	89269206	89727734	458529	61
4	96249499	97483616	1234118	233
4	110985674	112219791	1234118	208
4	113829497	114029496	200000	26
4	117707438	118683025	975588	120
4	122360967	122560966	200000	24
4	124170673	125146260	975588	144
4	129341260	130316848	975589	167
5	967330	1167329	200000	27
5	2001584	2822136	820553	133
5	4897497	5304347	406851	41
5	11309874	11509873	200000	31
5	19790761	20818164	1027404	183
5	27857946	28057945	200000	24
5	39648447	40262148	613702	155
5	60747238	61567790	820553	161
5	62815747	63222597	406851	60
5	70262379	70876080	613702	88
5	79156968	79356967	200000	27
5	100669461	100869460	200000	38
5	101496864	101903714	406851	51
6	984391	1521065	536675	53
6	2331089	2531088	200000	42
6	4014461	4551134	536674	69
6	10074600	10274599	200000	35
6	11757972	13304668	1546697	226
6	17144762	18354784	1210023	148
6	20174831	21048179	873349	122
6	45762084	46635432	873349	107
6	56198990	56735663	536674	90
6	72696035	72896034	200000	31
6	134980795	135854143	873349	97
6	146764399	147974421	1210023	153
6	148784445	150331141	1546697	186
6	152487863	152687862	200000	30
6	163261443	163461442	200000	56
6	164944815	166491512	1546698	226
7	330219	1011490	681272	89
7	2255305	3417846	1162542	143
7	19340438	19781072	440635	48
7	21024887	21465522	440636	70
7	22709337	23390607	681271	89
7	24153151	25315693	1162543	252
7	55917060	56117059	200000	29
7	77093000	77292999	200000	37
7	78536814	79939991	1403178	184
7	109578816	110500722	921907	112
7	115594708	116757250	1162543	142
8	675385	2521109	1845725	266
8	4515411	5263985	748575	92
8	6161136	6635422	474287	71
8	28927001	29401288	474288	69
8	39075640	39275639	200000	36
8	109841823	110316110	474288	68
8	117796161	117996160	200000	19
8	121087612	121561898	474287	69
8	128493375	130064812	1571438	180
8	130961963	132259112	1297150	155
8	133156263	133904837	748575	92
8	134527701	135276275	748575	117
8	135899139	136099138	200000	33
9	1527337	2828591	1301255	182
9	3454533	7233610	3779078	549
9	8134866	9436119	1301254	160
9	11163316	13015197	1851882	275
9	16118963	18521471	2402509	284
9	20248668	20448667	200000	28
9	22451178	23752431	1301254	179
9	25754942	26780882	1025941	125
9	50808488	51008487	200000	33
9	62922290	63948230	1025941	279
9	131200085	133602594	2402510	329
9	137532300	138282927	750628	98
10	660072	860071	200000	46
10	11687267	12025106	337840	64
10	15133265	15608944	475680	88
10	19819823	20157662	337840	60
10	38703893	38903892	200000	46
10	48352688	49104047	751360	129
10	55520365	55996044	475680	78
10	63928600	64128599	200000	39
10	66685399	67436758	751360	133
11	4551545	4751544	200000	36
11	19479116	19679115	200000	37
11	20421910	20936174	514265	72
11	21678969	22350365	671397	101
11	23878821	26278673	2399853	357
11	64104697	65404622	1299926	184
11	77460944	78446605	985662	177
12	1	981850	981850	236
12	1887798	2456445	568648	91
12	3485276	3685275	200000	39
12	34697547	35143312	445766	94
12	39244217	39567098	322882	56
12	49074853	49274852	200000	42
12	53744405	53944404	200000	41
12	57185128	57385127	200000	46
12	59274138	60334318	1060181	190
13	1	2781404	2781404	535
13	5041565	5241564	200000	29
13	6681672	7701725	1020054	110
13	10371913	14672180	4300268	510
13	17342368	20002527	2660160	355
13	25542903	26152929	610027	66
13	28413090	28613089	200000	18
13	162081813	162281812	200000	26
13	186683419	189753605	3070187	307
13	191603740	192623792	1020053	123
13	193653873	197544113	3890241	448
13	202674462	203694515	1020054	111
13	205134623	205744648	610026	56
13	207594783	208204809	610027	78
14	145871	905330	759460	100
14	1544520	2303979	759460	99
14	2943169	6499926	3556758	597
14	7139117	9576954	2437838	321
14	10216145	11814793	1598649	181
14	12174253	12653982	479730	51
14	21405338	21605337	200000	31
14	106163474	106643203	479730	90
14	125185102	125385101	200000	25
14	129660779	130699968	1039190	132
14	132178348	134056726	1878379	221
14	134975646	135455375	479730	66
14	139171593	139931052	759460	104
15	1	610392	610392	93
15	964637	2273123	1308487	137
15	2627368	3104489	477122	46
15	15929215	17791945	1862731	196
15	29508184	29708183	200000	24
15	30616671	31370914	754244	89
15	31725158	32202279	477122	60
15	117910043	118387164	477122	50
15	124006723	125592331	1585609	180
15	127332185	127809305	477121	48
15	128440672	128917793	477122	51
15	129272037	129749158	477122	47
15	130380525	131134767	754243	91
15	135645839	135845838	200000	36
15	136754326	137231447	477122	74
16	1	612470	612470	169
16	1682811	2835564	1152754	156
16	2953150	3788319	835170	118
16	6605377	6964169	358793	51
16	19626360	20937906	1311547	176
16	21531870	22049454	517585	76
16	22325832	23002208	676377	100
16	72821838	74450970	1629133	220
16	74727348	75244932	517585	69
16	76474065	76674064	200000	40
16	77426820	77785611	358792	44
17	440560	1273536	832977	112
17	2972468	3299062	326595	45
17	4997995	5577780	579786	82
17	10315002	10894787	579786	70
17	11327765	11907550	579786	87
17	12087338	12667123	579786	75
17	13226696	13553291	326596	54
17	32848985	33048984	200000	26
18	2892817	3763983	871167	102
18	4123290	4658873	535584	65
18	6248654	7007960	759307	94
18	7702851	8014711	311861	39
18	46854290	47501734	647445	91
18	47972902	49067791	1094890	168
18	49874543	50633849	759307	102
18	51664324	51864323	200000	24

## Sheet: Table S8
Table S8. GO and KEGG analysis using genes that overlapped with SV hotspots.
Term	Database	ID	Input number	Background number	P-Value	Corrected P-Value	Input
Metabolic pathways	KEGG PATHWAY	ssc01100	138	1388	1.97776865407e-08	1.00527155303e-05	DOLK|PGM2L1|PTGS1|NDUFB9|GPAT4|GPAT3|GANAB|DHCR7|P4HA3|OAT|B3GAT3|LIPT2|PFKP|ASS1|CYP3A29|OGDH|PPT2|SPTLC1|GOT2|ASRGL1|MTMR4|ENTPD4|TPO|EXTL3|PIK3C2A|AGXT2|NQO1|AK1|INPP5F|ADCY1|HPSE|DBH|ADH5|ADCY2|PTGES2|PIP5KL1|LDHB|ACSL3|ALDH5A1|DBT|TYR|UGCG|ALDH3A2|ALDH3A1|ALG6|ST3GAL1|UROS|PPOX|AKR1A1|GLB1|PGS1|UROD|PDHX|MGAM|PNPLA3|PNPLA2|GMDS|KYAT1|B4GALT3|NUDT9|UCK1|B3GNT6|PGM2|STT3B|PTGES|CSGALNACT1|POMG…
Focal adhesion	KEGG PATHWAY	ssc04510	28	194	5.58650683489e-05	0.0110426618436	RAPGEF1|LAMB3|IBSP|ZYX|DIAPH1|RAC1|THBS2|MAPK3|PPP1R12A|PARVB|PARVG|CAPN2|PDGFA|RAC3|SHC3|PRKCG|COL4A4|COL4A3|LAMC3|BCAR1|COL6A3|CCND1|VAV2|SPP1|ACTB|COL6A5|PAK1|COL6A6
PI3K-Akt signaling pathway	KEGG PATHWAY	ssc04151	39	335	0.000164134044805	0.0266143813077	ATF6B|THBS2|IKBKB|EPO|IFNAR1|LAMB3|IBSP|RPTOR|PIK3R6|PRLR|GNG10|MAPK3|FGF19|JAK1|FGF17|PDGFA|IL4R|RAC1|PKN3|PPP2R2A|RXRA|GNB2|COL4A4|COL4A3|EIF4E|LAMC3|FGF4|FGF3|FGFR3|IFNAR2|SGK1|CCND1|PPP2R2B|SYK|SPP1|COL6A3|COL6A6|COL6A5|CD19
Glycerolipid metabolism	KEGG PATHWAY	ssc00561	13	59	0.000169774259178	0.0266143813077	ALDH7A1|PLPP4|ALDH3A2|GPAT4|GPAT3|TKFC|PNPLA3|PNPLA2|DGKH|AKR1A1|AGPAT1|MOGAT1|LPL
Tight junction	KEGG PATHWAY	ssc04530	24	166	0.000179523651317	0.0266143813077	MYH11|CLDN10|CLDN15|EPB41L4B|PATJ|DLG2|MYH9|MAP3K5|TIAM1|JAM2|RAC1|CLDN23|CLDN20|PPP2R2A|PPP2R2B|F11R|TJP2|CCND1|AFDN|EZR|ACTR3B|SCRIB|ACTB|YBX3
Herpes simplex virus 1 infection	KEGG PATHWAY	ssc05168	39	338	0.000193577712265	0.0275499800096	TAP1|SLA-DOA|TAP2|SLA-DQB1|ZNF316|ZNF331|ZFP14|SLA-DMA|EIF2B3|CYCS|SLA-DMB|IKBKB|IFNAR1|ZNF853|IFNGR1|IFNGR2|RBAK|ZNF12|TRAF5|ZNF383|ZNF382|ZFP1|ZNF623|ZNF570|JAK1|C5|ZNF184|NXF1|TRAF6|ZFP90|ZNF829|IFNAR2|ZNF527|SOCS3|EIF2AK1|ZNF529|SYK|ZNF658|ZNF566
Fatty acid degradation	KEGG PATHWAY	ssc00071	10	41	0.000473977430042	0.0468447693358	CPT1A|ADH5|ADH4|ALDH3A2|ACSL3|ECI2|ACAT2|ADH1C|ACADSB|ALDH7A1
cytoplasm	Gene Ontology	GO:0005737	251	2398	4.15844066897e-17	9.07049400306e-14	KCNE3|AGL|TRIM15|TRIM10|NTAN1|CLMN|NCF1|SPHKAP|LRRC41|OAT|SEC23IP|S100A11|WWP2|ASS1|USP21|USP20|CHML|SMG1|SBK1|PNPLA2|SCAF8|TIAM2|ROPN1L|ADRA2C|PCF11|CSNK1D|NAALAD2|TDP2|CAPN2|MTMR7|CDH3|MTMR4|ZC3H14|PCBP3|TRAPPC9|RAB5A|VWA8|PDPR|TRIM26|CLNK|TRIM21|MTUS1|PIK3C2A|IGHMBP2|BRD2|ADCY1|ADRA1A|DBH|PTPN18|PNLDC1|BRSK2|ADCY2|MAPK15|PTPN13|ARPC1A|PIDD1|KPNA7|CCND1|APOBEC1|UTRN|POP7|TRIP6|STC1|ACTB|TESK2|D…
cytosol	Gene Ontology	GO:0005829	224	2056	5.09864755653e-17	9.07049400306e-14	NELFA|EPB41L4B|HDAC3|NQO1|HIPK3|SFMBT2|CCNT2|ASS1|USP21|GSN|GPS1|CHML|CDC73|ARHGEF7|PPP4C|RING1|ZNF260|CAPN2|EVI5|MTMR7|SPIN1|CTNND1|RAB5A|SOD1|COG3|NARS2|CENPE|PPP2R2A|TRIM21|SH3GLB2|PPP2R2B|TNIP2|TNS3|OSBPL8|TERF2IP|OSBPL3|DHCR7|USP35|OSBPL10|NFAT5|LMTK2|PTPN13|PTGES2|EEF1D|RAI14|PIDD1|SYK|DDX1|TRIM39|MTRR|TRIP6|RNF216|OSBP|SGO1|YBX3|SNX2|COPS8|AFDN|GIMAP8|AFAP1L1|DTL|SNX8|RAB6A|MED27|DOCK5|GMN…
nucleoplasm	Gene Ontology	GO:0005654	164	1546	9.24369454186e-12	1.09630217266e-08	ZRANB3|PUF60|POLR3E|DHX16|USP21|RFWD3|GPS1|CHML|SMG1|ZNF382|PPP4C|GSDMD|ZNF260|KLHL8|INIP|GPR107|ZNF789|SLC26A11|SPIN1|SOD1|WIPI2|NARS2|CENPE|TRIM21|SH3GLB2|TNIP2|PIK3C2A|TSPAN1|NKX3-1|USP33|TDP2|HPSE|NFAT5|GTF2I|YIPF5|PTPN13|ARID1B|EEF1D|ADH4|RAI14|KPNA7|CCND1|L3MBTL3|RNF216|OSBP|TSN|COPS8|FOXK2|DTL|HACL1|FUBP1|CLCA2|DNM1|NOX4|RAD1|UROD|NEK11|PPM1E|XPO6|TNRC18|LANCL2|PNPLA2|MYCT1|ANXA13|NARF|TOP…
mitochondrion	Gene Ontology	GO:0005739	84	647	4.17784910466e-10	3.71619677859e-07	MRM2|TRIM39|MRPS18B|FOXK2|MTRF1L|AKAP10|SPHKAP|LYRM4|TBRG4|PECR|AGXT2|PPOX|NOX4|ME3|PGS1|MRPS24|MTRF1|PTCD1|ASS1|PDHX|PERP|OGDH|IDH3B|FASTKD3|TNRC18|G0S2|VWA8|OXSM|PPARGC1B|PCF11|NADK2|ACAT2|FIS1|ALDH5A1|NIT1|PITRM1|LDHD|ACOT13|TRAK1|CPT1A|NUDT9|CA5A|PFDN2|SOD2|MIGA1|SOD1|MRPL18|NARS2|LIPT2|ENDOG|SCCPDH|MRPL9|MRPL39|GOT2|FXN|MRPL3|ACADSB|COQ4|UCHL5|CLU|RAD51C|HSDL1|HSDL2|RMND1|CRAT|ABCG1|CCDC90B|…
nucleus	Gene Ontology	GO:0005634	240	2706	1.61898533625e-09	1.15206996528e-06	AGL|HSF5|ZRANB3|NTAN1|ZFPM1|LRRC41|PTK2B|DHX16|PPARGC1B|CLU|S100A11|MAFA|CCNT2|NKX2-6|ZYX|ADAD2|CHML|SMG1|FAM50B|TRUB1|NKX6-3|CAPN7|SGK1|NOB1|ZC3H14|FOXF2|BRDT|ZSCAN25|IRX1|FOXQ1|WDR5|SOD1|TRIM26|DPRX|RPL15|HENMT1|IGHMBP2|NKX3-1|SNAI3|USP35|TESK2|SETD6|NFAT5|PTPN18|BRSK2|PTPN13|PTGES2|SFMBT2|DDX46|KPNA7|CCND1|L3MBTL3|TIGD2|POP7|GPBP1L1|TRIP6|ZNF566|ACTB|PRRX2|YBX3|FBXO5|TSN|TRIM39|URM1|HELQ|FOXK2…
oxidation-reduction process	Gene Ontology	GO:0055114	62	450	1.18054667247e-08	7.00064176774e-06	AOC1|ENOX1|PTGS1|RRM1|FMO3|ALDH3A2|ALDH3A1|ADI1|PRDX1|DHCR7|PPOX|NOX3|AKR1A1|NOX4|ME3|MOXD1|FRRS1|PTGES|CYBA|CYP3A29|DUS1L|FMO4|OGFOD3|CRYZL1|ALDH5A1|CBR2|HSD17B8|SDR42E2|PDPR|LDHD|LDHB|HSD11B1|PCYOX1L|SOD2|MMACHC|SOD1|TPO|MTRR|SCCPDH|PTGR1|FXN|ACADSB|ALDH7A1|FADS3|DBH|CYP2J34|PYCR3|P4HA3|MTHFD1L|FA2H|HEPHL1|KDM8|PECR|SARDH|ADH1C|TYR|PLOD3|GPD1L|NCF1|VAT1L|PXDN|GSTK1
ATP binding	Gene Ontology	GO:0005524	123	1203	2.99424508144e-08	1.33169049997e-05	TAP1|TAP2|ZRANB3|STYK1|HIPK3|PTK2B|DNAH17|DHX16|ATP2C2|ATP2C1|ASS1|EEF2K|SMG1|GRK4|FGFR3|CSNK1D|NADK2|ENTPD4|VWA8|NARS2|CENPE|PMS2|AK1|ROR2|TESK2|BRSK2|IKBKB|LMTK2|ADCY2|GTF2F2|SYK|DDX46|HUNK|DDX1|ACTB|PAK1|ADCY1|HELQ|ATP2A1|UBE2D4|UBE2L6|PGS1|NEK10|NEK11|CCT8|NEK2|ABCF1|PIK3R4|JAK1|TOP2B|ALPK1|EPHB4|UCK1|UBE2E2|DYNC1LI1|GART|SBK1|KIF3C|PBK|ABCG1|RPS6KA2|CSNK1A1|DNAH5|DDR1|TKFC|ATAD2|NRBP2|EIF4A3…
identical protein binding	Gene Ontology	GO:0042802	76	655	1.93684180814e-07	7.65698128152e-05	TSN|TNFSF11|SFTPC|HACL1|KCTD9|SNX8|TCERG1|TRIM39|PRDX1|PYCR3|PUF60|OAT|DNM1|TNFAIP3|RRM1|TRAF5|NDE1|PFKP|ASS1|GIPC2|GLE1|IGF2R|BHLHA15|MAPK3|BRI3|NEFL|MRAP2|CBR2|DERL1|HTT|TOR1A|HOOK3|CRMP1|TG|NUFIP1|ATAT1|GREM2|TRAF1|FOXJ2|TRIM4|LRRC8A|ZNHIT6|TRAF6|SOD1|MRE11|SH3GLB2|LEPR|MCM6|ESD|SULT4A1|CCNB1IP1|TP53BP2|DEUP1|HTR2A|OLIG2|FGFR3|GIMAP2|DMBX1|SYT9|SFRP1|BMP1|ADH5|ESR1|GPSM2|RIPOR2|EZR|PPFIBP2|L3M…
zinc ion binding	Gene Ontology	GO:0008270	69	606	1.29206510074e-06	0.000459716762845	AOC1|DTX4|TRIM39|TRIM15|TRIM71|BSPRY|RORC|TRIM35|PGLYRP3|IKZF5|APIP|NR1D2|TRIM56|USP20|CHORDC1|CPXM1|CPXM2|THRB|APOBEC1|LTN1|ZSWIM5|ZSWIM7|NAALAD2|MYT1L|RNF139|MTA2|ZFAND2A|TRIM68|TRAF1|CA5A|ZZZ3|TRAF6|SOD1|TRIM10|TRIM26|RABGEF1|TRIM21|RXRB|RXRA|RAG2|TUT1|TMEM163|RAG1|SEC24A|PRKCG|ZGRF1|TRIP12|USP33|USP16|ACMSD|TRIM40|THAP1|CIZ1|BMP1|ADH5|ESR1|ADH4|TNFAIP3|PDE2A|L3MBTL3|UTRN|ADH1C|SNCA|ZMIZ2|RNF4…
ubiquitin protein ligase activity	Gene Ontology	GO:0061630	32	209	5.88503781302e-06	0.00190354223079	DTX4|TRIM10|TRIM39|WWP2|RFWD3|TRIM71|TRIM35|RING1|TRIM15|SMURF1|RNF170|LTN1|RNF112|NAALAD2|NSMCE1|BSPRY|SH3RF2|TRAF6|TRIM26|TMEM129|TRIM21|RAG2|RAG1|TRIP12|TRIM40|TRIM68|RNF183|HECW1|RNF5|TRIM4|RNF121|CCNB1IP1
intracellular membrane-bounded organelle	Gene Ontology	GO:0043231	35	252	1.47161896496e-05	0.0043633502311	GANAB|AP1S1|SPTAN1|SNX8|SLA-DMA|DOLPP1|GPLD1|RAPGEF1|AP1S3|NKTR|STAM2|ADAP1|PIK3R4|RABEP2|LURAP1|ATP6V1B2|RAC3|RAC1|SPATA18|CLU|EPN2|OSBPL8|OSBPL3|RHOG|OSBPL10|LRRC39|INPP5F|PPIC|CYB5B|RND3|NEU3|OSBP|PPT2|TYR|AGFG1
membrane	Gene Ontology	GO:0016020	54	473	1.66912522564e-05	0.00456826734834	UGCG|MALRD1|NECAP1|NIPA2|FKBP15|DNM1|CYB5B|RFNG|OSBPL10|CAMLG|B9D1|LOXL2|PLPP7|TIAM1|PNPLA2|CNKSR3|PFKP|PNPLA3|PALMD|TIAM2|GPR107|MTMR7|MTMR4|REEP4|GAA|DOC2A|PDGFA|LY6E|SLC44A3|RASL11A|JAK1|SH3GLB1|SLC45A2|AGAP1|PIK3C2A|PLEC|CRNN|OSBPL3|PPP2R2B|TMEM163|ATXN2L|PKD2|GPIHBP1|FBXL2|PRRT1|OSBPL8|STX7|SGPP2|SNCA|TBC1D13|ACTB|PSCA|OSBP|NEU3
perinuclear region of cytoplasm	Gene Ontology	GO:0048471	37	279	2.11742109871e-05	0.00538127447802	COPS8|LPXN|PDE2A|GPER1|PTK2B|NOX4|ABL1|NDRG1|CCNT2|RD3|INHBB|SYNJ1|TRAPPC12|ADGRB1|RAC3|TRAF6|NUPR1|GNB2|TSPAN1|PLEC|DMTN|TP53BP2|EIF4E|CLU|USP33|RAD51C|DICER1|LMTK2|KCNH2|APP|EZR|AQP11|GDPD3|HTT|SNCA|TYR|MLPH
extracellular space	Gene Ontology	GO:0005615	84	865	2.73759167703e-05	0.00649356745793	MFAP4|GREM2|FAM20C|CCK|COL11A2|PDGFA|FGL1|METRNL|SCG2|TFF2|EPO|LPL|GPLD1|PHEROC|IL27|SAL1|MOXD1|SMOC2|LRRC3B|CLCA1|IBSP|SERPINE1|GSN|SCARA3|LOXL2|SCGB1A1|CCL4|ADAMTS4|SPARCL1|GDF3|SFTPC|GSDMD|UCMA|INHBB|TCN1|SERPINA1|PCOLCE|TG|S100A11|ADGRB1|C5|TGFBR3|CNTF|TPT1|COL4A4|SOD1|TPO|FIBCD1|VGF|SNCA|CTSD|CLU|TFF1|LYZL4|IGFBP3|IGFBP1|UMODL1|GNRH1|ACHE|ANGPTL3|FGF4|FGF3|SERPINA5|DBH|NPY|SFRP1|APP|COL22A1|…
focal adhesion	Gene Ontology	GO:0005925	20	112	4.92771341038e-05	0.0109580026963	EPB41L5|LPXN|DLC1|ATAT1|SLA|TM4SF20|EZR|ADGRB1|TRIP6|PTK2B|PLEC|ARHGAP24|TNS3|PARVB|ACTB|USP33|BCAR1|PARVG|ZYX|GSN
signal transduction	Gene Ontology	GO:0007165	49	435	5.45877655047e-05	0.0110426618436	IL27|DIRAS2|LRPAP1|METRNL|SPARCL1|CHRNA10|FAM83H|SH3BP2|NDRG1|FAM13A|FAM83G|ZYX|ANGPTL3|GRK4|ARAP3|IL17B|STAM2|IL17C|RABEP2|PPP1R12A|ARHGAP24|TG|DLC1|TGFBR3|RASL11A|ARHGAP44|VGF|GNRH1|AGAP1|CHRNA6|CHRNA2|RHPN1|SCGB1A1|CCK|LRRC39|RGS12|TOLLIP|TAGAP|LSP1|AFDN|PIDD1|ARHGAP30|ANK2|SPP1|GDNF|RADIL|TRIP6|STC1|CHRNB3
Golgi apparatus	Gene Ontology	GO:0005794	58	549	6.17234389355e-05	0.0115585260912	ZDHHC14|PTGS1|FAM20C|ZDHHC12|TMEM130|GPER1|SEC23IP|HDAC3|PERP|UBASH3A|TMED6|B3GNT6|ZDHHC4|INPPL1|TPST1|SELENOH|TRAPPC12|CAPN2|SLC35A3|ANGPTL3|B4GALT3|SLC26A11|ATAT1|MBTPS1|ST3GAL1|EXTL3|RAB3GAP1|OPTN|VGF|GPR107|TRRAP|RAB6A|TRIM68|SLC35D3|IGFBP1|NUMA1|MGAT5|RAB10|USP33|FGFR3|SLC39A7|TAF7|LMTK2|PDXDC1|ESR1|PKD2|APP|GANAB|GLB1|PIDD1|TCP1|HTT|SPP1|GDNF|SYT1|KDELR2|YIPF5|ST6GALNAC4
endoplasmic reticulum	Gene Ontology	GO:0005783	55	522	0.000100679074529	0.0179108073587	TSN|ZDHHC14|ATP2A1|CLCC1|ALDH3A2|ALDH3A1|SGPP2|GPER1|P4HA3|ATP11A|PGS1|ATP2C2|PANX1|CAMLG|TMED6|LOXL2|LPGAT1|REEP4|PLOD3|ZDHHC12|HTT|SPTLC1|UBXN4|SLC26A11|UGGT2|AQP11|GPAT4|BNIP3L|EXTL3|TMEM129|SLC35D3|COL4A3|INSIG1|SAR1B|FGFR3|GIMAP2|STIM1|DBH|PNLDC1|ZDHHC4|PDXDC1|GLYATL2|MRAP2|EEF1D|FA2H|DNAJC3|ATP2C1|FIS1|AGPAT1|RHBDD1|KDELR2|SERAC1|RNF5|PXDN|CRTAP
regulation of gene expression	Gene Ontology	GO:0010468	22	145	0.00017904263451	0.0266143813077	TRIM10|TRIM39|TRIM15|FUBP3|MAPK15|DPPA5|AFF1|MAPK3|NAALAD2|PCBP3|MAPK7|ROM1|TRIM26|TRIM21|TRIM68|UMODL1|TRIM40|PRDM15|PRDM12|GNRH1|TRIM4|YBX3
nucleolus	Gene Ontology	GO:0005730	48	452	0.000229488796803	0.0314046591932	RPS13|HDHD3|DTL|RPL5|MED27|RPS7|ABL1|NOP14|AKAP11|NIP7|EXOSC6|NEK11|EXOSC4|GLE1|BRIX1|PPM1E|IMP4|XPO6|HUS1|ACAT2|ZC3H14|WDFY3|URB1|BRWD1|ZZZ3|RASL11A|SBDS|PARP2|TRIM68|RRN3|NUDT16|ADAD2|INO80E|ENDOV|NARF|RGS12|ETV6|RNF169|ADARB1|ABT1|MTUS1|L3MBTL3|POP7|RGCC|TMEM179B|OSBP|WDR74|EIF4A3
metal ion binding	Gene Ontology	GO:0046872	83	915	0.000245265885972	0.0323206	RNF121|PTGS1|VAV2|PHF10|MIS18A|ZNF316|ZNF331|METAP1|ZFP14|PHF19|CYCS|HBB|MUTYH|RBAK|LPL|ZYX|POLB|ME3|EBF4|B3GAT3|HDAC3|CPSF4|SAR1B|GART|ZNF12|ATP2A1|PPM1E|ZNF829|WDFY3|LPXN|YPEL3|PRLR|AGFG1|ZFP1|PFKP|ADAP1|NOB1|RNF112|ZC3H14|PITRM1|TNS3|ZC3H18|ZNF789|MTMR4|ARMT1|ZNF184|ZNHIT1|SOD2|ZNHIT6|LONRF1|ENDOG|RSF1|PRKN|AGAP1|CYBA|HBE1|ABLIM3|ZSCAN25|RNF170|SEC23IP|ZFYVE28|ACMSD|ZC3H3|ZNF382|TOE1|ZNF883|PR…
protein kinase binding	Gene Ontology	GO:0019901	33	273	0.000274719838887	0.0349090423843	TEX14|KAT2B|EPHA1|RPS7|FAM83H|DNM1|FBXO5|MLKL|FAM83G|RPTOR|BCAR1|GDF3|ARHGEF7|RAC1|MAP3K5|USF1|PPP1R12A|DPYSL2|RAC3|SHC3|CKS2|TRIM21|TRIM68|RHOG|EXOC2|TNIP2|ESR1|CCND1|DNAJC3|RND3|RGCC|LAT|ACTB
neuromuscular process controlling balance	Gene Ontology	GO:0050885	9	31	0.000308170206707	0.0374773630238	HMX3|RAC3|NEFL|APP|POU4F3|CLN3|ABL1|GAA|SLC1A3
protein-containing complex	Gene Ontology	GO:0032991	29	229	0.000315998001887	0.0374773630238	GIGYF1|ABL1|CORO1A|POLB|AKAP10|IKZF5|PPM1E|SUGT1|XPO6|RAD54L|SOD1|HTT|UGGT2|OOEP|RAB3GAP1|WIPI2|CRB1|CLNK|SH3GLB1|USP10|SRRT|PCP4|EZR|FIS1|SNCA|COQ4|ACTB|GPSM2|CD19
actin filament binding	Gene Ontology	GO:0051015	23	163	0.000330751043643	0.0379616842994	MYH11|MYO1G|CLMN|CORO1A|ABL1|PANX1|GSN|MYH9|COTL1|NEXN|WDR1|NEB|DMTN|ABLIM3|SYNE3|FSCN1|AIF1L|DBNL|ARPC1B|ARPC1A|EZR|ACTR3B|MYO7A
early endosome	Gene Ontology	GO:0005769	20	132	0.000350521547653	0.0389736145797	FLOT1|RAB5A|LMTK2|INPP5F|NIPA2|APP|ADRB2|HTT|GPER1|DERL1|USP10|CORO1A|ANGPTL3|RAPGEF1|GPR107|SLC35D3|CLN3|IGF2R|TRAK1|DNER
signaling receptor binding	Gene Ontology	GO:0005102	23	166	0.000416576236347	0.0441861083842	PECR|STYK1|TRAK1|TESPA1|PTK2B|MFAP4|CTNND1|LEPROT|PANX1|SERPINE1|NPVF|FIBCD1|DMTN|IZUMO1R|LPL|SLA|SYK|PKD2|APP|FGL1|PTPA|ANGPTL3|EGFL8
positive regulation of NF-kappaB transcription factor activity	Gene Ontology	GO:0051092	16	94	0.000433099044941	0.0441861083842	TRAPPC9|TRAF1|TNFSF11|TRIM15|TRAF5|TRAF6|APP|TRIM21|CARD14|TRIM68|TERF2IP|IKBKB|CRNN|RIPK4|CLU|FLOT1
synapse	Gene Ontology	GO:0045202	29	234	0.00043465817691	0.0441861083842	LIN7A|SNTB2|CHRNA10|RPS7|AKR1A1|DNM1|NDE1|QKI|CHRNB3|CAPN5|TIAM1|TIAM2|HTR2A|DOC2A|SDK1|RAC3|SHC3|OPRM1|HTR4|CHRNA2|CLU|NUFIP1|SLC3A2|ARID1B|DRD5|CHRNA6|ADARB1|ACTB|MYO7A

## Sheet: Table S9
Table S9. QTL enrichment analysis using QTLs that overlapped with SV hotspots.
QTL	Definition	Number of QTLs	Number of QTLs in database	Total annotated QTLs	Total QTLs in database	P-value	Corrected P-Value	Subcategory	Maincategory
Days	Number of days required to reach a target body weight	105	277	4120	15807	0.00000853444704995204	0.00117775369289338	Growth	Production
Average daily gain	Average body weight gain per day over a specified production period	236	732	4120	15807	0.0000789806166794383	0.00363310836725416	Growth	Production
Lipases	Blood lipase level	52	123	4120	15807	0.0000646055083164799	0.00363310836725416	Blood parameters	Health
Teat number	Total number of functional teats counted on both sides of the udder	451	1500	4120	15807	0.000139275507098525	0.00480500499489912	Reproductive organs	Reproduction

## Sheet: Table S10
Table S10. A 3.4 Mb SV hotspot overlapped with QTLs that associated with average daily gain and days.
Chr	Start	End	Chr	Start	End	Lead Marker	P-value	GWAS Model	Trait Full name	Trait Abbrev	Subcategory	Maincategory
1	268359526	271794677	1	270153237	271111196	1_270611196_A_G	4.04e-36	MetaGWAS	Average daily gain	ADG	Growth	Production
1	268359526	271794677	1	270111196	271001911	1_270611196_A_G	1.26e-18	MetaGWAS	Average daily gain	ADG	Growth	Production
1	268359526	271794677	1	270489666	270990440	1_270611196_A_G	1.42e-17	MetaGWAS	Average daily gain	ADG	Growth	Production
1	268359526	271794677	1	270487867	270752947	1_270611196_A_G	1.96e-25	MetaGWAS	Days	DAYS	Growth	Production
1	268359526	271794677	1	270111196	270846353	1_270611196_A_G	2.64e-14	MetaGWAS	Days	DAYS	Growth	Production
1	268359526	271794677	1	270584403	270985427	1_270595296_C_T	2.29e-13	MetaGWAS	Days	DAYS	Growth	Production

[truncated: 2 more sheets: Table S11, Table S12]
